# Supplementary material for: Bis{μ-2-[1-(pyridin-2-yl­methyl­imino)­eth­yl]phenolato}bis­(azido­zinc)
Source: Acta Crystallogr Sect E Struct Rep Online. 2011 Oct 29;67(Pt 11):m1598. doi: 10.1107/S1600536811043455 (PMC3247522; doi:10.1107/S1600536811043455)
Supplement: Supplementary file 1 [file e-67-m1598-sup1.cif]

##############################################################################
###                                                                        ###
###           Electronic papers (Acta Crystallographica Section C)         ###
###                                                                        ###
##############################################################################
#                                                                            #
# This paper is published electronically. It meets the data-validation       #
# criteria for publication in Acta Crystallographica Section C.              #
# The submission has been checked by a Section C Co-editor though the text   #
# in _publ_section_comments is the responsibility of the authors.            #
#                                                                            #
# Electronic papers are listed in the printed contents pages of an issue of  #
# Acta Crystallographica Section C within two months of acceptance and are   #
# available by email and via the online contents pages for that issue.       #
#                                                                            #
# Software is freely available for graphical display of the structure(s) in  #
# this CIF.  For information consult the CIF home page http://www.iucr.org/  #
# cif/home.html                                                              #
#                                                                            #
#            Copyright International Union of Crystallography                #
#                                                                            #
##############################################################################
data_global
_audit_creation_method     'form.cif (version 2.0)'
_journal_data_validation_number     ?
_journal_date_recd_electronic     2011-10-19
_journal_date_accepted     2011-10-19
_journal_name_full     'Acta Crystallographica, Section E'
_journal_year     2011
_journal_volume     67
_journal_issue     11
_journal_page_first     em1598
_journal_page_last     em1598
_journal_paper_category     QM
_journal_coeditor_code     QM2038
_publ_contact_author_name     'Jian-Ying Miao'
_publ_contact_author_address
;
Department of Chemistry and Chemical Engineering
Baoji University of Arts and Sciences
Baoji 721007
People's Republic of China
;
_publ_contact_author_email     jianying_miao@163.com
_publ_contact_author_fax     '0086-917-3364272'
_publ_contact_author_phone     '0086-917-3364082'
_publ_section_title
;
Bis{\m-2-[1-(pyridin-2-ylmethylimino)ethyl]phenolato}bis(azidozinc)
;
loop_
    _publ_author_name
    _publ_author_address
    'Jian-Ying Miao'
;
Department of Chemistry and Chemical Engineering
Baoji University of Arts and Sciences
Baoji 721007
People's Republic of China
;
_publ_section_abstract
;
The title compound, [Zn~2~(C~14~H~13~N~2~O)~2~(N~3~)~2~], is a
phenolate-bridged centrosymmetric dinuclear zinc(II) complex. The Zn...Zn
distance is 3.076(1) \%A. Each Zn atom is five-coordinated by two O and two N
atoms from two Schiff base ligands, and by one azide N atom, forming a
square-pyramidal geometry.
;
_publ_section_comment
;
Considerable attention has been focused on the zinc(II) complexes with
multidentate Schiff base ligands (Keypour <i>et al.</i>, 2010; Liu
<i>et
al.</i>, 2011; You <i>et al.</i>, 2011; Bhattacharjee <i>et
al.</i>, 2011; Das
<i>et al.</i>, 2010). As an extension of the work on the structural
characterization of such complexes, the title new dinuclear zinc(II) complex
is reported here.
The title compound is a phenolato-bridged dinuclear zinc(II) complex, as shown
in Fig. 1. The Zn...Zn distance is 3.076(1) \%A. Each Zn atom is
five-coordinated by two O and two N atoms from two Schiff base ligands, and by
one azido N atom, forming a square pyramidal geometry. The bond lengths in the
square pyramidal coordination are comparable with those reported in similar
zinc complexes with Schiff bases (Adams <i>et al.</i>, 1995; You <i>et
al.</i>, 2009; Zhou <i>et al.</i>, 2008; Basak <i>et al.</i>,
2007).
;
_publ_section_acknowledgements
;
The author acknowledges the support of the Key Research Item of Baoji
University of Arts and Sciences (grant No. ZK1034).
;
_publ_section_references
;
Adams, H., Bailey, N. A., Bertrand, P., de Barbarin, C. O. R., Fenton,
D. E. & Gou, S. (1995). <i>J. Chem. Soc. Dalton Trans.</i> pp. 275--279.
Basak, S., Sen, S., Banerjee, S., Mitra, S., Rosair, G. & Rodriguez, M.
T. G. (2007). <i>Polyhedron</i>, <b>26</b>, 5104--5112.
Bhattacharjee, C. R., Das, G., Mondal, P., Prasad, S. K. & Rao, D. S.
S. (2011). <i>Eur. J. Inorg. Chem.</i> <b>9</b>, 1418--1424.
Bruker  (1998). <i>SMART</i> and <i>SAINT</i>. Bruker AXS Inc.,
Madison, Wisconsin, USA.
Das, K., Mandal, T. N., Roy, S., Gupta, S., Barik, A. K., Mitra, P.,
Rheingold, A. L. & Kar, S. K. (2010). <i>Polyhedron</i>, <b>29</b>,
2892--2899.
Keypour, H., Shayesteh, M., Nematollahi, D., Valencia, L. & Rudbari, H.
A. (2010). <i>J. Coord. Chem.</i> <b>63</b>, 4165--4176.
Liu, H. Y., Li, G. W., Li, Z. L., Wu, J. Y. & Cai, Y. C. (2011).
<i>Russ. J. Coord. Chem.</i> <b>37</b>, 668--673.
Sheldrick, G. M. (1996). <i>SADABS</i>. University of G\"ottingen,
Germany.
Sheldrick, G. M. (2008). <i>Acta Cryst.</i> A<b>64</b>, 112--122.
You, Z.-L., Hou, P., Ni, L.-L. & Chen, S. (2009). <i>Inorg. Chem.
Commun.</i> <b>12</b>, 444--446.
You, Z.-L., Lu, Y., Zhang, N., Ding, B.-W., Sun, H., Hou, P. & Wang, C.
(2011). <i>Polyhedron</i>, <b>30</b>, 2186--2194.
Zhou, X.-R., Li, Z.-S., Zhang, L. & Zhou, Z.-H. (2008). <i>Acta
Cryst.</i> E<b>64</b>, m791.
;
_publ_section_related_literature
;
For background on zinc complexes with Schiff base ligands, see: Keypour <i>et
al.</i> (2010); Liu <i>et al.</i> (2011); You <i>et al.</i>
(2011);
Bhattacharjee <i>et al.</i> (2011); Das <i>et al.</i> (2010).
For  similar
zinc complexes, see: Adams <i>et al.</i> (1995); You <i>et al.</i>
(2009);
Zhou <i>et al.</i> (2008); Basak <i>et al.</i> (2007).
;
_publ_section_exptl_prep
;
2-Acetylphenol (1 mmol, 136 mg), 2-aminomethylpyridine (1 mmol, 108 mg), sodium
azide (1 mmol, 65 mg), and Zn(NO~3~)~2~.6H~2~O (1 mmol, 297 mg) were dissolved
in MeOH (80 ml). The mixture was stirred at room temperature for 1 h to give a
colorless solution. The resulting solution was kept in air for a week, and
block colorless crystals were formed.
;
_publ_section_exptl_refinement
;
H atoms were placed in idealized positions and constrained to ride on their
parent atoms, with C---H distances in the range 0.93--0.97 \%A, and with
<i>U</i>~iso~(H) = 1.2 or 1.5<i>U</i>~eq~(C).
;
data_I
_audit_creation_method     SHELXL-97
_chemical_name_systematic
;
Bis{\m-2-[1-(pyridin-2-ylmethylimino)ethyl]phenolato}bis(azidozinc)
;
_chemical_name_common     ?
_chemical_formula_moiety     'C28 H26 N10 O2 Zn2'
_chemical_formula_sum     'C28 H26 N10 O2 Zn2'
_chemical_formula_iupac     '[Zn2 (C14 H13 N2 O1)2 (N3)2]'
_chemical_formula_weight     665.33
_chemical_melting_point     ?
_symmetry_cell_setting     monoclinic
_symmetry_space_group_name_H-M     'P 21/n'
_symmetry_space_group_name_Hall     '-P 2yn'
loop_
    _symmetry_equiv_pos_as_xyz
    'x, y, z'
    '-x+1/2, y+1/2, -z+1/2'
    '-x, -y, -z'
    'x-1/2, -y-1/2, z-1/2'
_cell_length_a     10.057(3)
_cell_length_b     8.168(3)
_cell_length_c     16.741(5)
_cell_angle_alpha     90.00
_cell_angle_beta     96.684(3)
_cell_angle_gamma     90.00
_cell_volume     1365.8(8)
_cell_formula_units_Z     2
_cell_measurement_reflns_used     2133
_cell_measurement_theta_min     2.3
_cell_measurement_theta_max     24.5
_cell_measurement_temperature     298(2)
_exptl_crystal_description     block
_exptl_crystal_colour     colorless
_exptl_crystal_size_max     0.23
_exptl_crystal_size_mid     0.23
_exptl_crystal_size_min     0.22
_exptl_crystal_density_diffrn     1.618
_exptl_crystal_density_meas     ?
_exptl_crystal_density_method     'not measured'
_exptl_crystal_F_000     680
_exptl_absorpt_coefficient_mu     1.804
_exptl_absorpt_correction_type     multi-scan
_exptl_absorpt_process_details     '(SADABS; Sheldrick, 1996)'
_exptl_absorpt_correction_T_min     0.6817
_exptl_absorpt_correction_T_max     0.6923
_exptl_special_details
;
;
_diffrn_ambient_temperature     298(2)
_diffrn_radiation_type     MoK\a
_diffrn_radiation_wavelength     0.71073
_diffrn_radiation_source     'fine-focus sealed tube'
_diffrn_radiation_monochromator     graphite
_diffrn_measurement_device_type     'Bruker SMART CCD area-detector'
_diffrn_measurement_method     \w
_diffrn_detector_area_resol_mean     ?
_diffrn_reflns_number     10859
_diffrn_reflns_av_R_equivalents     0.0392
_diffrn_reflns_av_sigmaI/netI     0.0373
_diffrn_reflns_theta_min     2.25
_diffrn_reflns_theta_max     27.00
_diffrn_reflns_theta_full     27.00
_diffrn_measured_fraction_theta_max     0.996
_diffrn_measured_fraction_theta_full     0.996
_diffrn_reflns_limit_h_min     -12
_diffrn_reflns_limit_h_max     12
_diffrn_reflns_limit_k_min     -10
_diffrn_reflns_limit_k_max     10
_diffrn_reflns_limit_l_min     -20
_diffrn_reflns_limit_l_max     21
_diffrn_standards_number     0
_diffrn_standards_interval_count     ?
_diffrn_standards_interval_time     ?
_diffrn_standards_decay_%     ?
_refine_special_details
;
Refinement of <i>F</i>^2^ against ALL reflections. The weighted <i>R</i>-factor
<i>wR</i> and goodness of fit <i>S</i> are based on <i>F</i>^2^, conventional
<i>R</i>-factors <i>R</i> are based on <i>F</i>, with <i>F</i> set to zero for
negative <i>F</i>^2^. The threshold expression of <i>F</i>^2^ >
\s(<i>F</i>^2^) is used only for calculating <i>R</i>-factors(gt) <i>etc</i>.
and is not relevant to the choice of reflections for refinement.
<i>R</i>-factors based on <i>F</i>^2^ are statistically about twice as large
as those based on <i>F</i>, and <i>R</i>- factors based on ALL data will be
even larger.
;
_reflns_number_total     2969
_reflns_number_gt     2254
_reflns_threshold_expression     I>2\s(I)
_refine_ls_structure_factor_coef     Fsqd
_refine_ls_matrix_type     full
_refine_ls_R_factor_all     0.0501
_refine_ls_R_factor_gt     0.0325
_refine_ls_wR_factor_gt     0.0676
_refine_ls_wR_factor_ref     0.0741
_refine_ls_goodness_of_fit_ref     1.046
_refine_ls_restrained_S_all     1.046
_refine_ls_number_reflns     2969
_refine_ls_number_parameters     191
_refine_ls_number_restraints     0
_refine_ls_hydrogen_treatment     constr
_refine_ls_weighting_scheme     calc
_refine_ls_weighting_details
         'calc w=1/[\s^2^(Fo^2^)+(0.0290P)^2^+0.3081P] where P=(Fo^2^+2Fc^2^)/3'
_atom_sites_solution_hydrogens     geom
_atom_sites_solution_primary     direct
_atom_sites_solution_secondary     difmap
_refine_ls_shift/su_max     ?
_refine_ls_shift/su_max_lt     0.001
_refine_ls_shift/su_mean     0.000
_refine_diff_density_max     0.323
_refine_diff_density_min     -0.285
_refine_ls_extinction_method     none
_refine_ls_extinction_coef     ?
loop_
    _atom_type_symbol
    _atom_type_description
    _atom_type_scat_dispersion_real
    _atom_type_scat_dispersion_imag
    _atom_type_scat_source
    'C' 'C' 0.0033 0.0016
                         'International Tables Vol C Tables 4.2.6.8 and 6.1.1.4'
    'H' 'H' 0.0000 0.0000
                         'International Tables Vol C Tables 4.2.6.8 and 6.1.1.4'
    'N' 'N' 0.0061 0.0033
                         'International Tables Vol C Tables 4.2.6.8 and 6.1.1.4'
    'O' 'O' 0.0106 0.0060
                         'International Tables Vol C Tables 4.2.6.8 and 6.1.1.4'
    'Zn' 'Zn' 0.2839 1.4301
                         'International Tables Vol C Tables 4.2.6.8 and 6.1.1.4'
_computing_data_collection     'SMART (Bruker, 1998)'
_computing_cell_refinement     'SAINT (Bruker, 1998)'
_computing_data_reduction     'SAINT (Bruker, 1998)'
_computing_structure_solution     'SHELXS97 (Sheldrick, 2008)'
_computing_structure_refinement     'SHELXL97 (Sheldrick, 2008)'
_computing_molecular_graphics     'SHELXTL (Sheldrick, 2008)'
_computing_publication_material     'SHELXTL (Sheldrick, 2008)'
loop_
    _atom_site_type_symbol
    _atom_site_label
    _atom_site_fract_x
    _atom_site_fract_y
    _atom_site_fract_z
    _atom_site_U_iso_or_equiv
    _atom_site_adp_type
    _atom_site_calc_flag
    _atom_site_refinement_flags
    _atom_site_occupancy
    _atom_site_symmetry_multiplicity
    _atom_site_disorder_assembly
    _atom_site_disorder_group
    Zn Zn1 -0.00948(3) 0.68795(3) -0.001959(16) 0.03019(10) Uani d . 1 1 . .
    N N1 0.0009(2) 0.7029(2) 0.12421(12) 0.0326(5) Uani d . 1 1 . .
    N N2 -0.1532(2) 0.8702(2) 0.01204(12) 0.0340(5) Uani d . 1 1 . .
    N N3 0.0351(2) 0.7651(3) -0.10817(13) 0.0431(6) Uani d . 1 1 . .
    N N4 0.1167(2) 0.7042(3) -0.14488(13) 0.0392(5) Uani d . 1 1 . .
    N N5 0.1955(3) 0.6510(3) -0.18282(16) 0.0595(7) Uani d . 1 1 . .
    O O1 0.13472(15) 0.5071(2) 0.02040(9) 0.0301(4) Uani d . 1 1 . .
    C C1 0.2225(2) 0.5932(3) 0.15413(14) 0.0334(6) Uani d . 1 1 . .
    C C2 0.2369(2) 0.5228(3) 0.07861(14) 0.0298(6) Uani d . 1 1 . .
    C C3 0.3638(3) 0.4688(3) 0.06437(17) 0.0406(7) Uani d . 1 1 . .
    H H3 0.3737 0.4146 0.0166 0.049 Uiso calc R 1 1 . .
    C C4 0.4749(3) 0.4940(4) 0.11971(18) 0.0480(7) Uani d . 1 1 . .
    H H4 0.5588 0.4596 0.1082 0.058 Uiso calc R 1 1 . .
    C C5 0.4617(3) 0.5702(4) 0.19199(19) 0.0525(8) Uani d . 1 1 . .
    H H5 0.5369 0.5906 0.2285 0.063 Uiso calc R 1 1 . .
    C C6 0.3372(3) 0.6157(3) 0.20958(16) 0.0442(7) Uani d . 1 1 . .
    H H6 0.3284 0.6625 0.2593 0.053 Uiso calc R 1 1 . .
    C C7 0.0908(3) 0.6441(3) 0.17739(15) 0.0342(6) Uani d . 1 1 . .
    C C8 0.0687(3) 0.6214(4) 0.26424(16) 0.0560(8) Uani d . 1 1 . .
    H H8A 0.1082 0.7113 0.2955 0.084 Uiso calc R 1 1 . .
    H H8B 0.1095 0.5208 0.2840 0.084 Uiso calc R 1 1 . .
    H H8C -0.0256 0.6177 0.2685 0.084 Uiso calc R 1 1 . .
    C C9 -0.1276(3) 0.7576(4) 0.14743(16) 0.0431(7) Uani d . 1 1 . .
    H H9A -0.1132 0.8136 0.1988 0.052 Uiso calc R 1 1 . .
    H H9B -0.1844 0.6634 0.1534 0.052 Uiso calc R 1 1 . .
    C C10 -0.1962(2) 0.8714(3) 0.08491(16) 0.0355(6) Uani d . 1 1 . .
    C C11 -0.2991(3) 0.9726(3) 0.10270(18) 0.0459(7) Uani d . 1 1 . .
    H H11 -0.3287 0.9701 0.1533 0.055 Uiso calc R 1 1 . .
    C C12 -0.3567(3) 1.0770(4) 0.0441(2) 0.0506(8) Uani d . 1 1 . .
    H H12 -0.4257 1.1465 0.0547 0.061 Uiso calc R 1 1 . .
    C C13 -0.3116(3) 1.0777(4) -0.03019(19) 0.0473(7) Uani d . 1 1 . .
    H H13 -0.3491 1.1481 -0.0703 0.057 Uiso calc R 1 1 . .
    C C14 -0.2102(3) 0.9730(3) -0.04432(17) 0.0396(7) Uani d . 1 1 . .
    H H14 -0.1800 0.9733 -0.0948 0.048 Uiso calc R 1 1 . .
loop_
    _atom_site_aniso_label
    _atom_site_aniso_U_11
    _atom_site_aniso_U_22
    _atom_site_aniso_U_33
    _atom_site_aniso_U_12
    _atom_site_aniso_U_13
    _atom_site_aniso_U_23
    Zn1 0.03556(18) 0.03175(17) 0.02340(16) 0.00139(13) 0.00400(11) -0.00148(14)
    N1 0.0386(12) 0.0332(12) 0.0262(11) 0.0014(9) 0.0043(9) -0.0025(9)
    N2 0.0413(12) 0.0299(11) 0.0308(12) 0.0010(9) 0.0041(10) -0.0026(9)
    N3 0.0470(14) 0.0501(15) 0.0344(13) 0.0087(11) 0.0146(11) 0.0093(11)
    N4 0.0450(13) 0.0409(14) 0.0319(13) -0.0022(11) 0.0045(10) 0.0062(11)
    N5 0.0658(17) 0.0638(18) 0.0530(17) 0.0110(14) 0.0245(14) -0.0008(14)
    O1 0.0310(9) 0.0325(9) 0.0262(8) -0.0003(7) 0.0005(7) -0.0032(8)
    C1 0.0381(14) 0.0353(15) 0.0260(14) -0.0031(12) 0.0006(11) 0.0024(11)
    C2 0.0314(13) 0.0274(14) 0.0301(13) -0.0021(10) 0.0015(10) 0.0040(10)
    C3 0.0392(15) 0.0424(17) 0.0402(16) 0.0043(12) 0.0049(12) -0.0018(12)
    C4 0.0339(15) 0.0534(18) 0.0560(19) 0.0030(14) 0.0016(13) 0.0051(16)
    C5 0.0433(17) 0.0581(19) 0.051(2) -0.0048(15) -0.0143(15) 0.0006(16)
    C6 0.0506(17) 0.0463(17) 0.0332(15) -0.0013(14) -0.0053(13) -0.0014(13)
    C7 0.0453(15) 0.0340(14) 0.0238(13) -0.0013(12) 0.0053(11) -0.0027(11)
    C8 0.068(2) 0.072(2) 0.0289(16) 0.0102(17) 0.0078(15) 0.0062(15)
    C9 0.0452(16) 0.0507(17) 0.0359(16) 0.0090(13) 0.0150(13) 0.0021(13)
    C10 0.0360(14) 0.0336(14) 0.0376(16) -0.0019(11) 0.0077(12) -0.0054(12)
    C11 0.0395(16) 0.0498(19) 0.0503(18) 0.0043(13) 0.0136(13) -0.0045(14)
    C12 0.0388(16) 0.0424(17) 0.071(2) 0.0083(14) 0.0086(15) -0.0101(16)
    C13 0.0469(17) 0.0376(16) 0.056(2) 0.0049(14) -0.0023(15) 0.0045(15)
    C14 0.0440(16) 0.0383(17) 0.0364(15) -0.0016(12) 0.0036(12) 0.0003(12)
_geom_special_details
;
All e.s.d.'s (except the e.s.d. in the dihedral angle between two l.s. planes)
are estimated using the full covariance matrix. The cell e.s.d.'s are taken
into account individually in the estimation of e.s.d.'s in distances, angles
and torsion angles; correlations between e.s.d.'s in cell parameters are only
used when they are defined by crystal symmetry. An approximate (isotropic)
treatment of cell e.s.d.'s is used for estimating e.s.d.'s involving l.s.
planes.
;
loop_
    _geom_bond_atom_site_label_1
    _geom_bond_atom_site_label_2
    _geom_bond_site_symmetry_2
    _geom_bond_distance
    _geom_bond_publ_flag
    Zn1 N3 . 1.986(2) y
    Zn1 O1 3_565 2.0321(17) y
    Zn1 O1 . 2.0733(17) y
    Zn1 N1 . 2.106(2) y
    Zn1 N2 . 2.107(2) y
    Zn1 Zn1 3_565 3.0763(11) ?
    N1 C7 . 1.286(3) ?
    N1 C9 . 1.463(3) ?
    N2 C10 . 1.341(3) ?
    N2 C14 . 1.341(3) ?
    N3 N4 . 1.190(3) ?
    N4 N5 . 1.157(3) ?
    O1 C2 . 1.338(3) ?
    O1 Zn1 3_565 2.0321(17) ?
    C1 C6 . 1.407(3) ?
    C1 C2 . 1.412(3) ?
    C1 C7 . 1.482(3) ?
    C2 C3 . 1.396(3) ?
    C3 C4 . 1.382(4) ?
    C3 H3 . 0.9300 ?
    C4 C5 . 1.381(4) ?
    C4 H4 . 0.9300 ?
    C5 C6 . 1.371(4) ?
    C5 H5 . 0.9300 ?
    C6 H6 . 0.9300 ?
    C7 C8 . 1.508(3) ?
    C8 H8A . 0.9600 ?
    C8 H8B . 0.9600 ?
    C8 H8C . 0.9600 ?
    C9 C10 . 1.506(4) ?
    C9 H9A . 0.9700 ?
    C9 H9B . 0.9700 ?
    C10 C11 . 1.384(3) ?
    C11 C12 . 1.376(4) ?
    C11 H11 . 0.9300 ?
    C12 C13 . 1.372(4) ?
    C12 H12 . 0.9300 ?
    C13 C14 . 1.372(4) ?
    C13 H13 . 0.9300 ?
    C14 H14 . 0.9300 ?
loop_
    _geom_angle_atom_site_label_1
    _geom_angle_atom_site_label_2
    _geom_angle_atom_site_label_3
    _geom_angle_site_symmetry_1
    _geom_angle_site_symmetry_3
    _geom_angle
    _geom_angle_publ_flag
    N3 Zn1 O1 . 3_565 108.26(9) ?
    N3 Zn1 O1 . . 99.31(8) ?
    O1 Zn1 O1 3_565 . 82.94(7) ?
    N3 Zn1 N1 . . 152.79(9) ?
    O1 Zn1 N1 3_565 . 98.94(7) ?
    O1 Zn1 N1 . . 84.73(7) ?
    N3 Zn1 N2 . . 96.00(9) ?
    O1 Zn1 N2 3_565 . 98.60(8) ?
    O1 Zn1 N2 . . 163.29(7) ?
    N1 Zn1 N2 . . 78.59(8) ?
    N3 Zn1 Zn1 . 3_565 108.42(7) ?
    O1 Zn1 Zn1 3_565 3_565 41.98(5) ?
    O1 Zn1 Zn1 . 3_565 40.96(5) ?
    N1 Zn1 Zn1 . 3_565 92.33(6) ?
    N2 Zn1 Zn1 . 3_565 138.10(6) ?
    C7 N1 C9 . . 120.1(2) ?
    C7 N1 Zn1 . . 128.44(17) ?
    C9 N1 Zn1 . . 109.99(15) ?
    C10 N2 C14 . . 118.6(2) ?
    C10 N2 Zn1 . . 113.83(17) ?
    C14 N2 Zn1 . . 127.36(18) ?
    N4 N3 Zn1 . . 124.78(19) ?
    N5 N4 N3 . . 176.9(3) ?
    C2 O1 Zn1 . 3_565 126.58(14) ?
    C2 O1 Zn1 . . 121.70(14) ?
    Zn1 O1 Zn1 3_565 . 97.06(7) ?
    C6 C1 C2 . . 118.8(2) ?
    C6 C1 C7 . . 118.7(2) ?
    C2 C1 C7 . . 122.5(2) ?
    O1 C2 C3 . . 119.0(2) ?
    O1 C2 C1 . . 122.7(2) ?
    C3 C2 C1 . . 118.2(2) ?
    C4 C3 C2 . . 121.5(3) ?
    C4 C3 H3 . . 119.3 ?
    C2 C3 H3 . . 119.3 ?
    C5 C4 C3 . . 120.1(3) ?
    C5 C4 H4 . . 119.9 ?
    C3 C4 H4 . . 119.9 ?
    C6 C5 C4 . . 119.6(3) ?
    C6 C5 H5 . . 120.2 ?
    C4 C5 H5 . . 120.2 ?
    C5 C6 C1 . . 121.5(3) ?
    C5 C6 H6 . . 119.2 ?
    C1 C6 H6 . . 119.2 ?
    N1 C7 C1 . . 120.0(2) ?
    N1 C7 C8 . . 122.9(2) ?
    C1 C7 C8 . . 117.1(2) ?
    C7 C8 H8A . . 109.5 ?
    C7 C8 H8B . . 109.5 ?
    H8A C8 H8B . . 109.5 ?
    C7 C8 H8C . . 109.5 ?
    H8A C8 H8C . . 109.5 ?
    H8B C8 H8C . . 109.5 ?
    N1 C9 C10 . . 110.6(2) ?
    N1 C9 H9A . . 109.5 ?
    C10 C9 H9A . . 109.5 ?
    N1 C9 H9B . . 109.5 ?
    C10 C9 H9B . . 109.5 ?
    H9A C9 H9B . . 108.1 ?
    N2 C10 C11 . . 121.9(3) ?
    N2 C10 C9 . . 117.3(2) ?
    C11 C10 C9 . . 120.8(2) ?
    C12 C11 C10 . . 118.7(3) ?
    C12 C11 H11 . . 120.7 ?
    C10 C11 H11 . . 120.7 ?
    C13 C12 C11 . . 119.5(3) ?
    C13 C12 H12 . . 120.2 ?
    C11 C12 H12 . . 120.2 ?
    C14 C13 C12 . . 118.9(3) ?
    C14 C13 H13 . . 120.5 ?
    C12 C13 H13 . . 120.5 ?
    N2 C14 C13 . . 122.3(3) ?
    N2 C14 H14 . . 118.8 ?
    C13 C14 H14 . . 118.8 ?
