# Supplementary material for: Bis{μ-2-[1-(pyridin-2-yl­methyl­imino)­eth­yl]phenolato}bis­(azido­zinc)
Source: Acta Crystallogr Sect E Struct Rep Online. 2011 Oct 29;67(Pt 11):m1598. doi: 10.1107/S1600536811043455 (PMC3247522; doi:10.1107/S1600536811043455)
Supplement: Supplementary file 2 [file e-67-m1598-Isup2.hkl]

# 
# h,k,l, Fc-squared, Fo-squared, sigma(Fo-squared) and status flag 
# 
data_I
_shelx_title ' P21n in P2(1)/n' 
_shelx_refln_list_code          4 
_shelx_F_calc_maximum      188.23 
_exptl_crystal_F_000       680.00 
_reflns_d_resolution_high  0.7829 
 
loop_ 
 _symmetry_equiv_pos_as_xyz 
 'x, y, z' 
 '-x+1/2, y+1/2, -z+1/2' 
 '-x, -y, -z' 
 'x-1/2, -y-1/2, z-1/2' 
 
_cell_length_a    10.0574 
_cell_length_b     8.1676 
_cell_length_c    16.7409 
_cell_angle_alpha  90.000 
_cell_angle_beta   96.684 
_cell_angle_gamma  90.000 
 
_shelx_F_squared_multiplier     1.000 
 
loop_ 
 _refln_index_h 
 _refln_index_k 
 _refln_index_l 
 _refln_F_squared_calc 
 _refln_F_squared_meas 
 _refln_F_squared_sigma 
 _refln_observed_status 
   2   0   0     4792.73     4754.21     50.16 o 
   4   0   0     3532.79     3606.64     58.47 o 
   6   0   0     9433.03     9313.01    107.93 o 
   8   0   0     2532.94     2488.26     56.61 o 
  10   0   0      602.36      760.86     44.65 o 
  12   0   0       17.60      -10.07     31.70 o 
   1   1   0     2560.67     2551.75     32.94 o 
   2   1   0      219.74      224.18      6.33 o 
   3   1   0       33.50       45.95      6.37 o 
   4   1   0      527.79      590.56     12.43 o 
   5   1   0      332.69      368.47     11.37 o 
   6   1   0       84.11       83.12      7.56 o 
   7   1   0       68.20       65.58      7.80 o 
   8   1   0     1046.45     1066.02     24.24 o 
   9   1   0      526.29      532.03     21.70 o 
  10   1   0      109.97       97.81     13.83 o 
  11   1   0       43.03       26.44     21.49 o 
  12   1   0       76.95       75.88     27.86 o 
   0   2   0       51.43       43.32      4.79 o 
   1   2   0     8597.05     8911.24     67.81 o 
   2   2   0    17819.04    18378.93    119.87 o 
   3   2   0       65.96       63.06      4.96 o 
   4   2   0     2585.20     2608.20     28.80 o 
   5   2   0       88.43       75.15      6.59 o 
   6   2   0     1364.08     1411.76     26.60 o 
   7   2   0      128.38      132.70      9.77 o 
   8   2   0      791.27      758.28     23.62 o 
   9   2   0      412.86      438.05     20.61 o 
  10   2   0      557.59      484.91     29.53 o 
  11   2   0       58.05       47.73     18.29 o 
  12   2   0      213.31      136.32     31.21 o 
   1   3   0    13732.58    13402.34    102.14 o 
   2   3   0      396.01      379.42      9.76 o 
   3   3   0    12439.05    12463.81     89.99 o 
   4   3   0      192.53      197.50     10.15 o 
   5   3   0     3215.74     3117.50     35.74 o 
   6   3   0        3.28        2.71      5.14 o 
   7   3   0     1105.96     1085.43     26.27 o 
   8   3   0      122.20      145.30     15.24 o 
   9   3   0     1105.16     1128.42     60.72 o 
  10   3   0       64.09       51.38     16.90 o 
  11   3   0      421.77      419.53     32.53 o 
  12   3   0        0.26      -32.17     21.44 o 
   0   4   0      108.92      131.18     10.26 o 
   1   4   0       15.06       17.58      4.65 o 
   2   4   0      428.61      450.72     11.86 o 
   3   4   0       83.83       93.50      6.85 o 
   4   4   0       94.05      120.80     11.73 o 
   5   4   0     1875.33     1889.38     27.96 o 
   6   4   0        0.05        1.22      7.49 o 
   7   4   0      524.33      492.55     22.59 o 
   8   4   0      547.52      511.44     48.03 o 
   9   4   0      226.98      310.57     25.83 o 
  10   4   0        3.05       -8.73     14.02 o 
  11   4   0      116.99      100.53     22.88 o 
   1   5   0     5168.33     5087.52     54.78 o 
   2   5   0       22.88       18.34      5.20 o 
   3   5   0     1829.03     1888.56     27.67 o 
   4   5   0       15.29       24.22      6.40 o 
   5   5   0     1665.30     1771.55     37.86 o 
   6   5   0       47.67       66.55     14.91 o 
   7   5   0     1843.05     1784.98     55.40 o 
   8   5   0      163.09      136.48     20.55 o 
   9   5   0      515.58      493.46     33.21 o 
  10   5   0       57.11       28.59     24.58 o 
  11   5   0      177.02      209.53     28.94 o 
   0   6   0     2039.90     1973.89     42.54 o 
   1   6   0      101.78      117.03      9.91 o 
   2   6   0      890.93      943.26     20.71 o 
   3   6   0      205.48      229.77     13.49 o 
   4   6   0      744.54      703.74     24.76 o 
   5   6   0        1.30        4.29     10.04 o 
   6   6   0      383.28      385.21     26.61 o 
   7   6   0      323.27      300.87     25.68 o 
   8   6   0      379.42      368.63     49.00 o 
   9   6   0       37.34       30.09     17.07 o 
  10   6   0      168.98      210.21     27.92 o 
   1   7   0      388.68      392.12     15.72 o 
   2   7   0      152.06      175.82     13.35 o 
   3   7   0       73.73       81.69     13.62 o 
   4   7   0      388.22      421.55     26.63 o 
   5   7   0      607.19      566.10     63.99 o 
   6   7   0      330.52      345.50     27.35 o 
   7   7   0      259.77      276.64     26.99 o 
   8   7   0       29.28       14.38     16.85 o 
   9   7   0       62.34       48.19     36.06 o 
   0   8   0      264.98      346.46     42.89 o 
   1   8   0      111.01      119.28     13.41 o 
   2   8   0     1379.53     1341.06     59.06 o 
   3   8   0       43.19       44.09     15.28 o 
   4   8   0     1052.24     1093.43     72.62 o 
   5   8   0        2.99        9.53     13.76 o 
   6   8   0      382.70      349.03     29.46 o 
   7   8   0        7.93       -2.39     16.05 o 
   8   8   0      234.09      328.30     32.26 o 
   1   9   0       97.55      109.61     22.54 o 
   2   9   0       33.36       19.39     25.36 o 
   3   9   0       33.21       40.28     15.77 o 
   4   9   0       71.04       35.72     17.25 o 
   5   9   0       87.78      101.76     22.24 o 
   6   9   0       44.90       24.89     18.78 o 
   1  10   0      222.68      272.62     46.24 o 
   2  10   0      195.73      232.68     32.94 o 
   3  10   0        1.34      -15.28     20.17 o 
 -11   0   1       65.44       94.10     25.01 o 
  -9   0   1     2586.61     2538.37     55.41 o 
  -7   0   1     2536.43     2594.36     49.08 o 
  -5   0   1    11296.21    11632.04    172.12 o 
  -3   0   1     7321.70     7348.78     76.35 o 
  -1   0   1    29821.95    30286.07    445.29 o 
   1   0   1    21748.68    22445.22    243.27 o 
   3   0   1     3489.11     3485.12     44.12 o 
   5   0   1     3080.30     2952.49     47.31 o 
   7   0   1     2431.78     2371.65     47.19 o 
   9   0   1     1622.10     1712.31     79.25 o 
  11   0   1      401.32      459.74     39.81 o 
 -12   1   1        4.40      -20.85     20.34 o 
 -11   1   1      168.94      164.10     36.73 o 
 -10   1   1        5.86       -4.39      9.84 o 
  -9   1   1      498.27      492.28     28.85 o 
  -8   1   1      597.75      645.68     19.05 o 
  -7   1   1      347.47      392.12     14.26 o 
  -6   1   1       29.77       18.94      7.59 o 
  -5   1   1       80.33       93.07      6.87 o 
  -4   1   1     2429.74     2413.87     26.48 o 
  -3   1   1      168.95      179.53      7.39 o 
  -2   1   1     4701.29     4710.45     35.76 o 
  -1   1   1      145.30      122.42      4.94 o 
   0   1   1     3397.68     3553.41     37.67 o 
   1   1   1      274.09      258.19      6.33 o 
   2   1   1    10530.72    10626.78     89.92 o 
   3   1   1       63.40       81.13      5.45 o 
   4   1   1      195.34      216.00      8.06 o 
   5   1   1      186.29      159.72      8.32 o 
   6   1   1      230.76      214.81     11.90 o 
   7   1   1      412.62      429.78     14.88 o 
   8   1   1     2877.23     2780.59     53.47 o 
   9   1   1       66.12       88.20     14.08 o 
  10   1   1        8.59       10.16     12.65 o 
  11   1   1       84.09       78.72     19.66 o 
  12   1   1       75.19       85.64     29.60 o 
 -12   2   1      193.23      209.52     45.69 o 
 -11   2   1      134.42      157.79     22.49 o 
 -10   2   1       12.82        5.99     21.88 o 
  -9   2   1       49.50       61.34     14.72 o 
  -8   2   1      256.14      246.33     15.41 o 
  -7   2   1     2042.96     2042.87     30.78 o 
  -6   2   1      106.99      117.22      8.27 o 
  -5   2   1     2606.11     2620.38     30.90 o 
  -4   2   1     3719.60     3996.80     37.94 o 
  -3   2   1     3442.15     3457.27     31.97 o 
  -2   2   1      876.55      976.16     14.21 o 
  -1   2   1     8484.93     8590.57     59.94 o 
   0   2   1     2826.51     2817.70     24.72 o 
   1   2   1    34159.16    34534.02    213.69 o 
   2   2   1     9669.44    10124.12     77.56 o 
   3   2   1     9371.53     9461.40     69.61 o 
   4   2   1     1750.45     1760.36     22.71 o 
   5   2   1     3877.47     3796.56     40.67 o 
   6   2   1      611.23      590.29     26.71 o 
   7   2   1     1998.26     1996.84     35.35 o 
   8   2   1      216.53      246.40     15.74 o 
   9   2   1      973.90      948.05     28.03 o 
  10   2   1      188.86      233.53     19.83 o 
  11   2   1      428.66      383.19     51.28 o 
  12   2   1       37.59       15.86     24.52 o 
 -12   3   1      221.62      312.90     30.28 o 
 -11   3   1       18.08        5.26     15.67 o 
 -10   3   1     1196.52     1195.76     50.08 o 
  -9   3   1       11.59        6.35     12.04 o 
  -8   3   1      430.25      448.02     29.83 o 
  -7   3   1      113.67      120.83     12.83 o 
  -6   3   1     2687.75     2727.41     34.83 o 
  -5   3   1      207.83      232.92     11.01 o 
  -4   3   1    10320.54    10201.77     84.25 o 
  -3   3   1       19.14       23.67      4.23 o 
  -2   3   1     7102.01     7371.68     57.19 o 
  -1   3   1       45.55       48.85      4.41 o 
   0   3   1     3382.04     3167.47     30.23 o 
   1   3   1      110.15      104.37      9.06 o 
   2   3   1     4567.43     4375.50     39.19 o 
   3   3   1        2.26       -3.98      3.22 o 
   4   3   1     4184.92     4121.98     40.83 o 
   5   3   1       30.69       43.32      6.13 o 
   6   3   1     1091.16     1067.83     24.81 o 
   7   3   1       68.37       60.58      9.94 o 
   8   3   1      480.58      507.94     20.87 o 
   9   3   1      123.79      136.66     16.58 o 
  10   3   1      984.79     1013.83     42.15 o 
  11   3   1        1.90       -4.86     14.50 o 
  12   3   1       98.37       86.35     29.62 o 
 -11   4   1       13.21       -7.08     15.84 o 
 -10   4   1      388.37      437.21     31.66 o 
  -9   4   1       38.21       19.84     18.18 o 
  -8   4   1      282.96      294.50     23.38 o 
  -7   4   1      112.34      121.79     17.98 o 
  -6   4   1      605.70      626.81     22.76 o 
  -5   4   1       72.51       67.21      8.38 o 
  -4   4   1       21.75       22.27      5.20 o 
  -3   4   1      269.44      264.98     10.42 o 
  -2   4   1     1102.46     1151.84     18.52 o 
  -1   4   1        1.02        1.14      3.60 o 
   0   4   1      308.05      319.27     17.62 o 
   1   4   1      448.06      487.10     14.21 o 
   2   4   1       61.36       61.49      5.86 o 
   3   4   1      633.06      653.75     14.65 o 
   4   4   1        2.94        6.06      4.47 o 
   5   4   1       34.10       32.23      8.26 o 
   6   4   1      194.37      222.33     16.55 o 
   7   4   1       11.08        4.72      8.71 o 
   8   4   1      369.63      398.31     24.71 o 
   9   4   1        5.66        5.93     15.20 o 
  10   4   1      172.57      184.55     28.91 o 
  11   4   1       36.86       23.37     26.17 o 
 -11   5   1       22.56      -18.91     18.31 o 
 -10   5   1       94.68       71.78     19.80 o 
  -9   5   1       81.44       81.20     18.55 o 
  -8   5   1     2056.88     1928.37     55.06 o 
  -7   5   1        7.82        3.02     11.89 o 
  -6   5   1     1960.94     2108.59     63.90 o 
  -5   5   1       34.76       39.18      9.21 o 
  -4   5   1     1363.19     1391.51     27.25 o 
  -3   5   1      289.73      268.39     14.68 o 
  -2   5   1     2773.89     2630.65     35.43 o 
  -1   5   1      303.66      327.72     12.15 o 
   0   5   1     9805.80     9675.69     78.35 o 
   1   5   1        4.92        6.66      4.87 o 
   2   5   1     4327.02     4333.19     48.86 o 
   3   5   1       73.89       74.40      8.67 o 
   4   5   1     1028.19     1086.51     24.66 o 
   5   5   1       58.76       57.12     10.87 o 
   6   5   1     2823.48     2679.46     49.92 o 
   7   5   1      371.60      345.93     25.44 o 
   8   5   1      818.49      845.76     59.00 o 
   9   5   1      137.19      181.23     23.27 o 
  10   5   1      226.95      202.85     26.30 o 
  11   5   1        2.51       -8.87     17.95 o 
 -10   6   1        1.47       23.95     18.25 o 
  -9   6   1      260.99      244.97     26.97 o 
  -8   6   1      101.50      105.99     19.81 o 
  -7   6   1      304.53      298.65     25.90 o 
  -6   6   1      478.38      473.87     28.64 o 
  -5   6   1      605.88      570.36     36.60 o 
  -4   6   1      421.95      447.16     45.88 o 
  -3   6   1      605.51      626.18     24.09 o 
  -2   6   1       12.35       10.89      7.30 o 
  -1   6   1     1613.26     1650.38     27.35 o 
   0   6   1       59.05       68.74      8.71 o 
   1   6   1     2120.46     2134.32     35.14 o 
   2   6   1        6.25        4.41      6.03 o 
   3   6   1       14.54        6.49      6.39 o 
   4   6   1      121.15      119.14     14.96 o 
   5   6   1      747.50      801.60     27.82 o 
   6   6   1      113.37      138.54     19.15 o 
   7   6   1      628.46      630.41     34.29 o 
   8   6   1       87.59       94.95     20.03 o 
   9   6   1       44.79       58.60     19.56 o 
  10   6   1        1.33        3.85     17.62 o 
  -9   7   1       12.58        5.77     17.42 o 
  -8   7   1       52.63       13.72     16.29 o 
  -7   7   1      418.94      421.07     55.90 o 
  -6   7   1      313.66      274.56     25.80 o 
  -5   7   1      111.68      101.50     17.75 o 
  -4   7   1      183.34      177.10     22.14 o 
  -3   7   1      110.76      106.66     15.45 o 
  -2   7   1      130.19      132.10     12.33 o 
  -1   7   1       17.60        9.04      7.29 o 
   0   7   1      122.49      137.04     12.47 o 
   1   7   1       13.56       28.34      7.57 o 
   2   7   1      442.85      499.51     31.70 o 
   3   7   1        3.69       18.92      9.52 o 
   4   7   1      712.35      674.76     27.29 o 
   5   7   1      127.49      147.25     29.20 o 
   6   7   1       39.17       21.01     14.32 o 
   7   7   1       82.56       96.67     20.17 o 
   8   7   1       10.40        1.79     16.05 o 
   9   7   1       78.50       72.85     23.15 o 
  -8   8   1        2.77       16.21     17.72 o 
  -7   8   1      358.11      382.86     55.78 o 
  -6   8   1       40.64       54.08     17.77 o 
  -5   8   1      592.92      641.11     44.04 o 
  -4   8   1       46.38       31.86     14.08 o 
  -3   8   1     1725.25     1800.38     63.02 o 
  -2   8   1        6.49       -0.48      9.74 o 
  -1   8   1      526.14      604.89     25.97 o 
   0   8   1       35.71       46.28     10.42 o 
   1   8   1      721.45      721.93     47.71 o 
   2   8   1       13.60       -0.90     10.66 o 
   3   8   1     2316.25     2269.35     90.70 o 
   4   8   1       21.48       17.19     13.83 o 
   5   8   1      486.99      518.10     33.03 o 
   6   8   1       34.32       33.71     16.81 o 
   7   8   1      143.51      189.50     26.38 o 
   8   8   1        6.62        4.86     17.04 o 
  -6   9   1        4.10       22.62     17.99 o 
  -5   9   1      394.95      356.64     30.55 o 
  -4   9   1       76.09       73.77     19.16 o 
  -3   9   1       40.95       37.68     17.23 o 
  -2   9   1       58.93       67.71     30.82 o 
  -1   9   1      183.39      153.42     26.31 o 
   0   9   1       29.26       40.73     15.02 o 
   1   9   1       45.83       67.13     30.95 o 
   2   9   1       87.47       69.53     22.61 o 
   3   9   1        5.24       -3.73     13.22 o 
   4   9   1       73.24       93.00     35.99 o 
   5   9   1       26.18       40.68     18.21 o 
   6   9   1       57.33       68.97     20.79 o 
  -3  10   1       77.84       72.99     24.42 o 
  -2  10   1       31.51       47.36     31.33 o 
  -1  10   1      315.21      298.72     52.21 o 
   0  10   1        0.01       26.48     30.21 o 
   1  10   1      155.56      193.56     41.77 o 
   2  10   1       39.29       17.90     29.84 o 
   3  10   1      239.07      237.07     47.18 o 
 -10   0   2      222.84      247.27     22.17 o 
  -8   0   2      857.42      921.79     31.23 o 
  -6   0   2     8014.60     8159.44     97.24 o 
  -4   0   2     2171.74     1998.14     32.73 o 
  -2   0   2      462.79      483.52     11.31 o 
   0   0   2    26021.89    26923.27    409.49 o 
   2   0   2     9814.55     9907.40     95.78 o 
   4   0   2     6075.13     5559.66     84.71 o 
   6   0   2     5962.96     5898.48     89.03 o 
   8   0   2     5291.46     5397.69     82.33 o 
  10   0   2      506.90      564.29     40.83 o 
  12   0   2      287.18      229.32     35.05 o 
 -12   1   2      206.94      200.27     49.97 o 
 -11   1   2       36.94       49.21     18.28 o 
 -10   1   2      294.48      297.30     24.14 o 
  -9   1   2      417.45      421.69     20.08 o 
  -8   1   2      245.16      255.34     13.27 o 
  -7   1   2     1369.42     1346.76     24.32 o 
  -6   1   2      983.64     1043.13     20.37 o 
  -5   1   2     1236.74     1240.28     19.65 o 
  -4   1   2      208.42      206.67      7.88 o 
  -3   1   2     1154.13     1154.77     15.14 o 
  -2   1   2     1333.13     1381.52     19.90 o 
  -1   1   2    13210.35    13818.21    172.54 o 
   0   1   2      867.39      833.42     10.58 o 
   1   1   2      616.93      638.14     10.86 o 
   2   1   2     3904.95     4074.34     38.23 o 
   3   1   2      664.48      669.54     12.09 o 
   4   1   2        6.40        6.84      3.34 o 
   5   1   2      310.55      285.91     10.27 o 
   6   1   2      277.32      265.17     11.20 o 
   7   1   2      810.57      805.04     19.38 o 
   8   1   2      104.38      119.33     15.14 o 
   9   1   2       12.34        7.12     10.03 o 
  10   1   2       42.96       67.02     15.41 o 
  11   1   2        0.46        4.25     13.50 o 
  12   1   2       51.56       56.41     21.46 o 
 -12   2   2      282.82      299.86     41.22 o 
 -11   2   2       88.67       76.87     19.25 o 
 -10   2   2       98.82      111.61     22.39 o 
  -9   2   2      297.08      293.89     22.71 o 
  -8   2   2      752.41      772.37     33.16 o 
  -7   2   2      162.25      157.95     10.36 o 
  -6   2   2     1145.37     1121.24     21.04 o 
  -5   2   2      445.75      421.72     12.13 o 
  -4   2   2    11042.68    11405.56     83.96 o 
  -3   2   2     3249.50     3348.70     33.14 o 
  -2   2   2     3782.27     3817.51     36.24 o 
  -1   2   2     1848.28     1967.94     24.48 o 
   0   2   2       66.37      104.33      5.73 o 
   1   2   2     2363.27     2378.70     24.59 o 
   2   2   2    23827.83    24178.13    172.69 o 
   3   2   2      315.02      303.09      8.20 o 
   4   2   2     3566.59     3533.61     38.11 o 
   5   2   2      188.67      178.46      8.84 o 
   6   2   2     1272.52     1217.34     27.26 o 
   7   2   2      525.12      550.72     26.68 o 
   8   2   2       31.04       39.06     10.26 o 
   9   2   2        8.05       15.45      9.43 o 
  10   2   2      490.96      531.21     24.54 o 
  11   2   2       77.76      114.41     28.16 o 
  12   2   2       92.79       65.29     28.51 o 
 -12   3   2       47.99       16.77     19.08 o 
 -11   3   2      198.03      197.43     28.69 o 
 -10   3   2       34.27       38.22     15.94 o 
  -9   3   2      235.35      258.91     23.13 o 
  -8   3   2      350.74      302.01     22.75 o 
  -7   3   2     1604.72     1541.95     48.45 o 
  -6   3   2       67.11       68.82      8.57 o 
  -5   3   2     4005.35     3929.67     47.06 o 
  -4   3   2       11.02       14.70      4.50 o 
  -3   3   2     8943.20     9172.22     74.72 o 
  -2   3   2       83.30      107.41      6.34 o 
  -1   3   2      772.71      701.47     12.35 o 
   0   3   2     1293.84     1382.15     19.56 o 
   1   3   2     5557.80     5402.43     45.04 o 
   2   3   2     1123.60     1229.69     17.61 o 
   3   3   2     7490.05     7574.01    101.09 o 
   4   3   2     1188.57     1245.46     19.51 o 
   5   3   2     3151.40     3206.44     43.09 o 
   6   3   2       34.06       32.24      7.88 o 
   7   3   2     1136.91     1100.33     27.45 o 
   8   3   2        0.73        5.10      8.19 o 
   9   3   2     1105.94     1152.58     40.46 o 
  10   3   2       73.32       82.28     18.70 o 
  11   3   2      355.03      395.76     40.71 o 
  12   3   2        2.58       37.10     25.36 o 
 -11   4   2      267.99      260.90     33.18 o 
 -10   4   2       61.35       31.20     22.56 o 
  -9   4   2       12.89       30.60     14.02 o 
  -8   4   2       15.06       27.21     12.86 o 
  -7   4   2      371.93      397.54     36.48 o 
  -6   4   2       27.22       18.02      8.37 o 
  -5   4   2      501.53      491.16     20.59 o 
  -4   4   2      960.78     1047.05     18.58 o 
  -3   4   2     1765.43     1763.60     25.29 o 
  -2   4   2       23.55       22.25      4.45 o 
  -1   4   2       18.72       14.25      4.24 o 
   0   4   2     1605.60     1582.47     23.86 o 
   1   4   2        1.23        0.61      3.86 o 
   2   4   2       13.17        6.15      4.11 o 
   3   4   2      689.75      718.58     15.51 o 
   4   4   2     1107.66     1061.38     23.39 o 
   5   4   2      562.69      586.96     18.80 o 
   6   4   2      283.35      289.12     15.36 o 
   7   4   2        2.42       -1.00      7.53 o 
   8   4   2       76.85      106.27     18.57 o 
   9   4   2      254.69      266.16     24.73 o 
  10   4   2       43.60       22.10     18.79 o 
  11   4   2       90.98       56.13     20.07 o 
 -11   5   2      111.54      126.46     32.97 o 
 -10   5   2       32.81       35.59     19.73 o 
  -9   5   2      769.28      731.02     37.96 o 
  -8   5   2       35.54       28.84     14.77 o 
  -7   5   2     1240.64     1273.83     55.17 o 
  -6   5   2       45.60       74.36     25.53 o 
  -5   5   2     1855.27     1824.42     38.31 o 
  -4   5   2        7.90        8.03      6.53 o 
  -3   5   2     2801.25     2712.81     42.21 o 
  -2   5   2     1005.14     1005.91     19.07 o 
  -1   5   2     2948.88     2807.96     33.76 o 
   0   5   2       25.20       25.94      5.86 o 
   1   5   2     4698.05     4569.02     50.64 o 
   2   5   2       76.43      100.89      7.94 o 
   3   5   2     2329.85     2234.74     30.75 o 
   4   5   2      311.86      320.65     15.41 o 
   5   5   2      798.15      775.88     40.78 o 
   6   5   2        9.12        8.60      9.27 o 
   7   5   2      690.99      701.33     31.27 o 
   8   5   2       73.70       90.31     19.41 o 
   9   5   2      286.01      320.80     28.32 o 
  10   5   2       35.10       17.37     16.95 o 
 -10   6   2       34.84       31.06     18.25 o 
  -9   6   2      117.82      113.38     22.09 o 
  -8   6   2      448.20      507.26     33.13 o 
  -7   6   2       87.02       85.62     17.80 o 
  -6   6   2      440.15      446.72     27.96 o 
  -5   6   2      440.40      441.43     26.55 o 
  -4   6   2     1162.22     1206.00     73.07 o 
  -3   6   2       44.76       28.43      8.11 o 
  -2   6   2     1635.12     1530.17     29.80 o 
  -1   6   2       67.94       71.67      9.14 o 
   0   6   2     2079.31     2069.69     33.66 o 
   1   6   2      113.32      111.14     12.38 o 
   2   6   2      791.25      754.66     19.35 o 
   3   6   2      213.64      202.11     13.23 o 
   4   6   2      581.65      591.70     24.38 o 
   5   6   2      445.82      429.02     22.34 o 
   6   6   2      410.37      407.33     22.97 o 
   7   6   2      119.89      101.15     20.20 o 
   8   6   2      413.56      401.83     36.87 o 
   9   6   2      162.61      138.74     30.59 o 
  10   6   2       31.98        3.71     17.55 o 
  -9   7   2       28.66       18.04     17.61 o 
  -8   7   2       50.85       41.14     17.65 o 
  -7   7   2       93.39       84.02     19.42 o 
  -6   7   2       92.20       85.82     17.90 o 
  -5   7   2      398.31      383.56     26.92 o 
  -4   7   2      344.04      348.71     33.58 o 
  -3   7   2       46.83       73.72     12.57 o 
  -2   7   2       28.71       27.92     11.17 o 
  -1   7   2      324.72      363.39     17.06 o 
   0   7   2       43.35       57.67      9.70 o 
   1   7   2      936.75      971.18     28.54 o 
   2   7   2       64.29       62.04     10.25 o 
   3   7   2      156.59      167.55     16.79 o 
   4   7   2        0.62        2.63      9.37 o 
   5   7   2      186.70      194.43     18.35 o 
   6   7   2      128.20      133.03     21.05 o 
   7   7   2       10.85        6.88     15.69 o 
   8   7   2       65.83       98.73     22.11 o 
   9   7   2        2.54       22.12     17.53 o 
  -8   8   2      259.21      273.55     42.32 o 
  -7   8   2        1.26        4.28     16.36 o 
  -6   8   2      489.91      485.50     42.56 o 
  -5   8   2       38.03       38.55     15.66 o 
  -4   8   2      627.95      616.04     34.12 o 
  -3   8   2       10.88        2.58     11.40 o 
  -2   8   2     1245.71     1284.66     37.47 o 
  -1   8   2       37.30       38.62     11.98 o 
   0   8   2      776.06      791.51     25.64 o 
   1   8   2      187.78      221.90     25.71 o 
   2   8   2      911.41      890.53     30.73 o 
   3   8   2      165.09      153.61     28.32 o 
   4   8   2      815.97      794.82     43.01 o 
   5   8   2       46.50       41.54     16.33 o 
   6   8   2      268.23      226.89     28.08 o 
   7   8   2        2.93       13.50     17.02 o 
  -6   9   2       39.29       31.04     18.04 o 
  -5   9   2       40.70       46.57     18.33 o 
  -4   9   2       91.72      121.17     26.71 o 
  -3   9   2      176.21      200.08     29.14 o 
  -2   9   2       80.48       71.23     38.50 o 
  -1   9   2       18.62        3.90     13.83 o 
   0   9   2        6.89        9.90     28.53 o 
   1   9   2      204.03      206.97     38.50 o 
   2   9   2        3.36       -7.77     12.52 o 
   3   9   2       63.38       88.30     23.34 o 
   4   9   2       23.15       23.94     17.24 o 
   5   9   2       97.88      121.09     22.56 o 
   6   9   2        0.99       -6.58     15.84 o 
  -3  10   2       12.46       -1.12     16.54 o 
  -2  10   2      192.49      136.12     42.14 o 
  -1  10   2       33.44       12.31     27.97 o 
   0  10   2      251.06      302.46     34.77 o 
   1  10   2      147.98      145.45     39.90 o 
   2  10   2      189.17      164.47     43.63 o 
   3  10   2        0.32       20.14     29.46 o 
 -11   0   3      172.62      227.87     36.92 o 
  -9   0   3      667.11      719.36     30.13 o 
  -7   0   3     1995.57     1876.63     40.69 o 
  -5   0   3     6151.87     5983.00     73.33 o 
  -3   0   3     4255.32     4205.10     65.27 o 
  -1   0   3     5030.87     5009.18     74.05 o 
   1   0   3     9633.31     9729.74     93.01 o 
   3   0   3    21376.69    21012.85    194.71 o 
   5   0   3     4704.73     4623.78     74.53 o 
   7   0   3     4550.69     4452.06     69.26 o 
   9   0   3       47.22       42.46     19.21 o 
  11   0   3      118.33      131.12     27.69 o 
 -11   1   3      231.37      242.78     78.32 o 
 -10   1   3       11.56       -5.89     10.19 o 
  -9   1   3      327.75      313.19     19.06 o 
  -8   1   3      574.10      582.23     18.08 o 
  -7   1   3     1060.23     1047.65     21.51 o 
  -6   1   3      299.91      308.85     11.69 o 
  -5   1   3     1692.49     1788.32     23.98 o 
  -4   1   3       43.44       74.23      5.41 o 
  -3   1   3        5.86        1.32      3.40 o 
  -2   1   3     1032.15     1097.12     23.23 o 
  -1   1   3     1928.98     2062.57     24.88 o 
   0   1   3     2397.61     2432.13     22.94 o 
   1   1   3     2348.83     2487.98     26.30 o 
   2   1   3     3918.57     3804.00     37.71 o 
   3   1   3     2125.50     2208.01     31.57 o 
   4   1   3      393.46      375.21     10.18 o 
   5   1   3       86.04       76.67     10.23 o 
   6   1   3       77.69       83.51      7.75 o 
   7   1   3      184.58      214.85     22.79 o 
   8   1   3      501.74      491.80     20.31 o 
   9   1   3      226.17      214.81     19.51 o 
  10   1   3       65.22       68.96     20.12 o 
  11   1   3      157.08      164.03     20.76 o 
  12   1   3       20.79        6.88     16.18 o 
 -12   2   3      160.71      161.18     30.52 o 
 -11   2   3      209.01      174.13     30.67 o 
 -10   2   3      143.61      163.29     21.90 o 
  -9   2   3        4.61        3.59      9.39 o 
  -8   2   3       13.74       -4.41     11.52 o 
  -7   2   3      700.03      720.04     18.01 o 
  -6   2   3      198.52      196.59     10.04 o 
  -5   2   3     1546.15     1475.57     22.98 o 
  -4   2   3     1598.99     1728.97     21.48 o 
  -3   2   3     3087.15     2880.27     31.27 o 
  -2   2   3      130.71      128.30     12.65 o 
  -1   2   3     2307.44     2466.52     31.01 o 
   0   2   3     2489.27     2510.15     25.53 o 
   1   2   3     1434.38     1448.95     16.88 o 
   2   2   3      164.04      202.83      8.77 o 
   3   2   3     4927.89     4897.37     49.93 o 
   4   2   3      121.35      105.81      8.27 o 
   5   2   3     2357.92     2363.15     28.99 o 
   6   2   3      465.35      474.75     17.58 o 
   7   2   3      287.14      279.29     21.44 o 
   8   2   3      297.70      292.17     21.16 o 
   9   2   3      527.63      572.43     23.86 o 
  10   2   3      226.95      223.68     21.50 o 
  11   2   3      308.30      296.19     29.67 o 
  12   2   3       81.87      123.42     30.71 o 
 -12   3   3      218.62      229.41     28.74 o 
 -11   3   3      161.05      159.83     23.15 o 
 -10   3   3      440.06      466.01     30.91 o 
  -9   3   3       40.86       25.68     12.65 o 
  -8   3   3      882.34      900.93     28.47 o 
  -7   3   3        0.85        1.02      7.87 o 
  -6   3   3     2764.56     2688.59     45.14 o 
  -5   3   3       37.26       28.96      6.07 o 
  -4   3   3     4829.61     4662.37     49.20 o 
  -3   3   3      280.47      286.67     10.28 o 
  -2   3   3    12795.06    12931.23    101.18 o 
  -1   3   3     1492.24     1521.45     18.82 o 
   0   3   3      194.08      161.09      6.78 o 
   1   3   3        7.47       13.67      3.61 o 
   2   3   3     5325.98     5211.69     45.03 o 
   3   3   3        3.58        2.25      3.48 o 
   4   3   3    12831.25    12854.04    109.55 o 
   5   3   3       35.71       32.63      7.51 o 
   6   3   3      488.22      524.05     31.30 o 
   7   3   3      205.13      181.75     13.93 o 
   8   3   3      260.94      289.75     17.48 o 
   9   3   3        0.32       -9.29      8.55 o 
  10   3   3      269.93      277.24     39.19 o 
  11   3   3        1.25      -20.18     21.55 o 
 -11   4   3        4.88       -3.52     15.40 o 
 -10   4   3      277.49      282.72     26.75 o 
  -9   4   3      113.53       78.58     21.77 o 
  -8   4   3      119.02      131.88     18.55 o 
  -7   4   3      186.75      173.87     15.59 o 
  -6   4   3      488.96      440.75     27.97 o 
  -5   4   3       25.09       28.66      8.25 o 
  -4   4   3      256.35      233.05     15.17 o 
  -3   4   3       94.46       82.05      6.02 o 
  -2   4   3     3738.19     3820.05     43.16 o 
  -1   4   3      870.48      895.57     15.99 o 
   0   4   3      106.20      120.20      7.81 o 
   1   4   3      688.61      755.65     16.37 o 
   2   4   3      727.04      726.21     15.82 o 
   3   4   3       70.58       60.76      7.42 o 
   4   4   3        9.33       13.36      6.11 o 
   5   4   3      129.69      121.31     10.95 o 
   6   4   3       23.26       24.24      8.28 o 
   7   4   3      130.27      153.75     24.57 o 
   8   4   3      455.64      455.99     32.94 o 
   9   4   3       13.53        8.14     11.76 o 
  10   4   3      160.96      258.79     27.96 o 
  11   4   3        8.19       16.89     17.80 o 
 -11   5   3       61.09       61.90     21.59 o 
 -10   5   3       73.60       84.56     20.30 o 
  -9   5   3        1.82       -7.89     21.52 o 
  -8   5   3      628.87      543.75     32.12 o 
  -7   5   3       10.84        2.77     14.01 o 
  -6   5   3     1189.86     1230.52     39.19 o 
  -5   5   3       33.75       32.13      9.56 o 
  -4   5   3     2169.51     2180.32     41.13 o 
  -3   5   3        3.50       -1.04      5.27 o 
  -2   5   3      766.28      744.58     19.13 o 
  -1   5   3      478.43      529.49     16.04 o 
   0   5   3     6877.17     6654.02     59.87 o 
   1   5   3      602.59      620.49     15.56 o 
   2   5   3     1949.47     1920.21     27.99 o 
   3   5   3      253.51      256.40     13.58 o 
   4   5   3      326.45      363.23     16.32 o 
   5   5   3      717.51      683.90     23.35 o 
   6   5   3     1940.80     1947.30     38.27 o 
   7   5   3      133.54      125.00     29.95 o 
   8   5   3      419.63      366.29     23.70 o 
   9   5   3       27.32       27.41     22.72 o 
  10   5   3       59.96       48.17     19.72 o 
 -10   6   3       30.79       17.35     17.99 o 
  -9   6   3      678.70      726.16     40.67 o 
  -8   6   3      128.86       95.79     21.29 o 
  -7   6   3      643.59      606.54     33.70 o 
  -6   6   3        3.62       -8.30     10.07 o 
  -5   6   3      965.03      933.00     30.08 o 
  -4   6   3      266.04      247.12     26.43 o 
  -3   6   3      657.68      650.55     27.26 o 
  -2   6   3        8.69        8.22      6.60 o 
  -1   6   3     2897.42     2815.83     41.55 o 
   0   6   3      261.45      262.77     15.05 o 
   1   6   3     1131.07     1126.25     22.80 o 
   2   6   3       69.23       81.06     14.67 o 
   3   6   3      122.64      129.17     11.84 o 
   4   6   3        2.73        9.67      7.79 o 
   5   6   3      699.68      793.18     32.46 o 
   6   6   3        2.16       -2.20     10.10 o 
   7   6   3      469.67      492.73     28.77 o 
   8   6   3      201.30      177.40     24.03 o 
   9   6   3       20.82       43.31     17.67 o 
  10   6   3       24.27       26.70     19.34 o 
  -9   7   3       56.53       25.78     33.13 o 
  -8   7   3        4.98       -1.48     14.81 o 
  -7   7   3       86.11       67.50     20.31 o 
  -6   7   3      253.55      271.04     31.45 o 
  -5   7   3       10.30       26.95     14.39 o 
  -4   7   3      511.99      529.46     28.21 o 
  -3   7   3      348.34      357.42     23.52 o 
  -2   7   3      146.52      131.87     14.39 o 
  -1   7   3       15.07       10.08      7.70 o 
   0   7   3       89.62       96.46     12.97 o 
   1   7   3        9.16        2.59      8.08 o 
   2   7   3      351.84      352.02     17.82 o 
   3   7   3        2.77       14.87      8.36 o 
   4   7   3       20.76       27.41     12.81 o 
   5   7   3      151.12      116.29     16.33 o 
   6   7   3        1.34       -7.74     13.33 o 
   7   7   3       12.80       -7.89     17.92 o 
   8   7   3        3.79        9.12     16.92 o 
   9   7   3       35.73       39.01     20.15 o 
  -8   8   3       11.64       -3.17     16.02 o 
  -7   8   3      243.10      219.96     27.23 o 
  -6   8   3        5.93       20.82     15.18 o 
  -5   8   3      434.36      401.65     38.11 o 
  -4   8   3       36.38       45.23     18.32 o 
  -3   8   3     1413.27     1420.43     39.37 o 
  -2   8   3       57.47       48.32     18.16 o 
  -1   8   3      790.22      760.59     28.88 o 
   0   8   3        2.31       18.86     12.97 o 
   1   8   3      457.83      529.10     27.24 o 
   2   8   3       26.32       37.12     14.31 o 
   3   8   3     1444.54     1548.10     41.67 o 
   4   8   3        1.83       12.51     14.06 o 
   5   8   3      451.86      475.46     39.02 o 
   6   8   3       50.94        4.37     15.88 o 
   7   8   3       34.50       36.93     19.10 o 
  -6   9   3       74.04      101.78     22.11 o 
  -5   9   3       86.42       79.09     20.53 o 
  -4   9   3      175.46      174.95     24.31 o 
  -3   9   3       77.35       77.29     18.47 o 
  -2   9   3       18.06       27.49     14.88 o 
  -1   9   3        2.26       -1.77     18.44 o 
   0   9   3       66.78       38.62     27.97 o 
   1   9   3        4.50        2.93     16.39 o 
   2   9   3      123.34      166.95     31.70 o 
   3   9   3        4.79       13.24     18.68 o 
   4   9   3       41.76       62.59     22.90 o 
   5   9   3       50.18       47.60     25.61 o 
  -3  10   3      121.43      159.65     30.20 o 
  -2  10   3        8.84       26.85     30.58 o 
  -1  10   3      272.75      304.32     52.58 o 
   0  10   3        3.42        7.91     19.85 o 
   1  10   3      191.29      199.61     32.30 o 
   2  10   3       15.00       35.80     29.46 o 
 -10   0   4      322.85      391.96     42.52 o 
  -8   0   4     1155.83     1125.52     33.99 o 
  -6   0   4     4202.19     4330.63     62.40 o 
  -4   0   4      119.60       97.53      8.41 o 
  -2   0   4    12336.53    12342.03    118.83 o 
   0   0   4     4195.95     4287.79     48.00 o 
   2   0   4      949.03      922.67     26.89 o 
   4   0   4     1266.74     1079.46     24.70 o 
   6   0   4     3338.07     3285.66     54.19 o 
   8   0   4      528.52      610.31     38.37 o 
  10   0   4       11.05       27.54     18.84 o 
  12   0   4      332.20      289.33     62.65 o 
 -12   1   4      113.30       55.57     32.82 o 
 -11   1   4       18.25       20.67     19.62 o 
 -10   1   4      566.87      617.36     26.66 o 
  -9   1   4      279.56      302.66     30.68 o 
  -8   1   4      277.05      278.74     15.40 o 
  -7   1   4      453.32      448.39     15.02 o 
  -6   1   4      771.91      807.10     17.30 o 
  -5   1   4       96.33      142.96      7.70 o 
  -4   1   4      194.45      215.56      7.78 o 
  -3   1   4     3099.38     3144.33     30.35 o 
  -2   1   4       59.48       61.26      5.69 o 
  -1   1   4     8333.47     8657.19     66.83 o 
   0   1   4      345.95      341.62      7.91 o 
   1   1   4      808.87      791.53     12.65 o 
   2   1   4     4755.57     4843.23     46.41 o 
   3   1   4     1962.92     1926.92     27.09 o 
   4   1   4       62.13       42.88      4.84 o 
   5   1   4      866.00      862.11     20.35 o 
   6   1   4      464.05      414.95     16.35 o 
   7   1   4     1154.32     1132.25     27.05 o 
   8   1   4      815.12      811.89     29.54 o 
   9   1   4       13.14       10.74     11.99 o 
  10   1   4      151.48      153.66     19.88 o 
  11   1   4       45.38       57.48     16.61 o 
  12   1   4      115.31      127.27     21.29 o 
 -12   2   4      240.10      272.13     70.30 o 
 -11   2   4      235.32      251.62     25.65 o 
 -10   2   4      240.32      289.57     24.61 o 
  -9   2   4        6.07        9.21     10.09 o 
  -8   2   4      184.77      211.75     16.72 o 
  -7   2   4       64.55       67.65     10.80 o 
  -6   2   4      189.56      183.67     11.34 o 
  -5   2   4      902.15      925.14     21.40 o 
  -4   2   4     6659.89     6467.39     56.35 o 
  -3   2   4      268.39      303.50     12.65 o 
  -2   2   4     1361.54     1159.87     21.64 o 
  -1   2   4     1102.28     1133.82     18.73 o 
   0   2   4      126.77       94.44      6.60 o 
   1   2   4        1.09       -1.21      2.93 o 
   2   2   4     1824.79     1716.95     25.07 o 
   3   2   4        1.38        8.07      4.77 o 
   4   2   4     5550.23     5651.01     62.53 o 
   5   2   4       99.88       88.35      9.15 o 
   6   2   4     1635.45     1543.69     30.49 o 
   7   2   4       51.56       50.94      9.83 o 
   8   2   4      138.72      152.96     13.84 o 
   9   2   4      122.32      113.48     13.90 o 
  10   2   4      294.05      304.78     29.93 o 
  11   2   4      296.33      315.61     50.06 o 
  12   2   4       76.28      113.24     35.83 o 
 -12   3   4       45.54       34.98     20.36 o 
 -11   3   4      441.12      457.68     32.49 o 
 -10   3   4        0.61       -2.77     14.01 o 
  -9   3   4      175.99      214.89     21.84 o 
  -8   3   4      166.99      189.72     16.33 o 
  -7   3   4      750.30      761.19     26.27 o 
  -6   3   4       49.30       45.14      9.51 o 
  -5   3   4     4327.92     4241.73     80.15 o 
  -4   3   4      771.76      835.52     19.90 o 
  -3   3   4     3943.40     3724.47     39.94 o 
  -2   3   4       29.40       24.81      4.49 o 
  -1   3   4     1381.18     1340.17     17.60 o 
   0   3   4      191.04      210.00      7.71 o 
   1   3   4     1833.92     1738.01     35.53 o 
   2   3   4      273.60      287.72     11.51 o 
   3   3   4     7046.71     6962.06     68.05 o 
   4   3   4     2003.77     2003.86     32.59 o 
   5   3   4     2380.37     2332.56     37.43 o 
   6   3   4       79.92       79.22     10.32 o 
   7   3   4       16.28        5.61      8.24 o 
   8   3   4        3.81        4.89      8.88 o 
   9   3   4      779.11      822.76     28.25 o 
  10   3   4       85.46       72.62     16.76 o 
  11   3   4      104.23      142.09     25.57 o 
 -11   4   4      136.61      119.30     25.68 o 
 -10   4   4       79.39       55.43     17.95 o 
  -9   4   4      289.76      275.87     24.96 o 
  -8   4   4      208.81      151.91     22.09 o 
  -7   4   4      144.99      153.09     15.11 o 
  -6   4   4       55.39       49.32     10.29 o 
  -5   4   4       11.90        8.21      7.46 o 
  -4   4   4      160.17      138.89     13.97 o 
  -3   4   4      457.72      509.80     26.22 o 
  -2   4   4       42.98       42.50      4.86 o 
  -1   4   4      316.01      348.77     11.98 o 
   0   4   4     1772.17     1717.76     23.37 o 
   1   4   4       46.57       34.01      5.20 o 
   2   4   4     1045.31     1157.48     23.29 o 
   3   4   4      768.09      780.19     20.05 o 
   4   4   4       32.94       39.79      9.16 o 
   5   4   4      435.19      404.61     17.52 o 
   6   4   4      128.95      123.36     12.57 o 
   7   4   4       50.13       60.38     11.32 o 
   8   4   4      170.45      175.59     24.01 o 
   9   4   4      191.22      227.56     28.53 o 
  10   4   4        0.27        7.28     13.37 o 
  11   4   4      154.79      186.67     36.02 o 
 -11   5   4       48.13       31.58     31.59 o 
 -10   5   4        1.77      -16.60     14.40 o 
  -9   5   4      446.98      460.46     39.35 o 
  -8   5   4       80.81       80.19     17.83 o 
  -7   5   4     1105.52     1170.01     41.05 o 
  -6   5   4        1.47       -5.33      7.89 o 
  -5   5   4     1472.69     1541.66     41.41 o 
  -4   5   4        5.77        1.45      8.46 o 
  -3   5   4     2385.71     2239.60     40.98 o 
  -2   5   4        2.31        5.21      5.52 o 
  -1   5   4     5445.64     5381.73     57.17 o 
   0   5   4      379.92      399.16     13.01 o 
   1   5   4     1521.09     1542.31     24.57 o 
   2   5   4       46.74       39.51      7.63 o 
   3   5   4     1729.55     1685.56     31.88 o 
   4   5   4       36.06       43.60      8.86 o 
   5   5   4      925.05      905.30     25.60 o 
   6   5   4      362.20      358.85     23.79 o 
   7   5   4     1214.59     1244.83     37.57 o 
   8   5   4       80.04       77.98     15.72 o 
   9   5   4       62.58       87.23     19.94 o 
  10   5   4       27.75       23.92     18.82 o 
 -10   6   4       82.07       50.03     19.68 o 
  -9   6   4      194.31      182.55     25.40 o 
  -8   6   4      189.39      243.35     35.64 o 
  -7   6   4        0.64        9.28     13.28 o 
  -6   6   4      911.41      869.10     36.48 o 
  -5   6   4        1.38        7.62     10.61 o 
  -4   6   4      107.13      105.30     23.06 o 
  -3   6   4        0.69       -5.48      7.24 o 
  -2   6   4     1004.11     1020.53     28.68 o 
  -1   6   4      570.42      560.50     21.67 o 
   0   6   4     1336.64     1375.69     27.77 o 
   1   6   4        0.20       -9.71      6.48 o 
   2   6   4     1004.36     1001.58     37.94 o 
   3   6   4      444.47      483.70     19.70 o 
   4   6   4      958.84      963.51     28.51 o 
   5   6   4        3.00        4.27      8.19 o 
   6   6   4       82.33       67.24     17.93 o 
   7   6   4      121.69      108.07     24.49 o 
   8   6   4      618.05      635.28     45.22 o 
   9   6   4        8.91        5.53     17.10 o 
  -9   7   4        0.96      -13.30     15.99 o 
  -8   7   4       34.90       37.59     17.91 o 
  -7   7   4        1.86       -0.49     13.06 o 
  -6   7   4       50.28       44.52     15.01 o 
  -5   7   4      113.45      121.13     35.67 o 
  -4   7   4       88.94       98.73     14.56 o 
  -3   7   4      253.74      244.00     18.12 o 
  -2   7   4        0.06        6.11      8.84 o 
  -1   7   4        2.20       -8.71      8.12 o 
   0   7   4        8.45       16.15      8.15 o 
   1   7   4      308.21      316.42     19.29 o 
   2   7   4       91.58       70.47     11.07 o 
   3   7   4        3.54       -1.28      8.14 o 
   4   7   4       51.90       47.01     17.82 o 
   5   7   4      179.03      167.97     18.49 o 
   6   7   4      156.60      158.21     18.98 o 
   7   7   4       78.81       49.32     18.79 o 
   8   7   4        4.49        5.25     17.35 o 
  -8   8   4      132.37      124.42     26.34 o 
  -7   8   4        2.90       17.06     16.52 o 
  -6   8   4      408.97      388.51     32.55 o 
  -5   8   4      152.11      152.40     22.18 o 
  -4   8   4     1369.24     1367.25     69.10 o 
  -3   8   4       65.32       55.00     15.36 o 
  -2   8   4      969.51      992.66     35.63 o 
  -1   8   4       26.95       25.72     12.00 o 
   0   8   4      750.88      824.96     43.25 o 
   1   8   4       16.31        9.28     11.20 o 
   2   8   4      770.36      861.20     44.20 o 
   3   8   4       33.63       23.26     14.62 o 
   4   8   4      739.39      765.78     32.38 o 
   5   8   4        4.23       -5.13     12.20 o 
   6   8   4      245.37      229.98     27.89 o 
   7   8   4       11.74       -2.98     17.08 o 
  -6   9   4        0.76        8.48     16.64 o 
  -5   9   4       35.31       22.76     16.97 o 
  -4   9   4        7.81       14.05     18.72 o 
  -3   9   4       15.19       22.72     15.32 o 
  -2   9   4       78.93       88.07     23.31 o 
  -1   9   4       27.64       20.58     15.48 o 
   0   9   4        6.99        5.55     13.91 o 
   1   9   4       55.07       47.71     22.15 o 
   2   9   4        2.39       11.89     18.44 o 
   3   9   4       59.56       32.72     58.74 o 
   4   9   4       98.79      127.32     29.65 o 
   5   9   4       93.22       65.02     53.14 o 
  -3  10   4       56.63      106.37     28.24 o 
  -2  10   4      213.49      260.96     34.67 o 
  -1  10   4        2.95       17.23     21.49 o 
   0  10   4      158.99      160.23     30.98 o 
   1  10   4       40.69       39.36     23.47 o 
   2  10   4       47.74       32.21     22.54 o 
 -11   0   5      456.23      541.14     54.45 o 
  -9   0   5     1422.27     1422.47     50.76 o 
  -7   0   5     2086.13     2031.85     63.71 o 
  -5   0   5     1034.59      883.24     23.27 o 
  -3   0   5     3060.35     2755.22     37.96 o 
  -1   0   5    22294.55    21888.05    197.51 o 
   1   0   5      368.62      339.99     17.46 o 
   3   0   5      785.64      658.66     18.28 o 
   5   0   5     3945.00     3697.46     55.80 o 
   7   0   5     2879.71     2934.67    123.63 o 
   9   0   5      767.18      734.24     67.69 o 
  11   0   5      123.20      131.38     36.92 o 
 -12   1   5       19.53       14.54     26.11 o 
 -11   1   5       49.11       46.12     21.82 o 
 -10   1   5      160.97      142.16     19.33 o 
  -9   1   5      429.52      476.71     22.68 o 
  -8   1   5      107.06      114.38     12.89 o 
  -7   1   5      160.39      175.15     11.87 o 
  -6   1   5     1101.82     1149.76     20.44 o 
  -5   1   5      138.48      125.67      7.33 o 
  -4   1   5      516.60      515.93     13.24 o 
  -3   1   5      425.81      435.12     13.68 o 
  -2   1   5      734.01      730.67     14.52 o 
  -1   1   5      229.23      245.15      6.80 o 
   0   1   5     3468.69     3616.47     34.44 o 
   1   1   5      200.12      196.44      7.68 o 
   2   1   5      230.02      232.64     11.37 o 
   3   1   5     1775.83     1791.98     21.76 o 
   4   1   5       60.84       32.35      4.66 o 
   5   1   5     1372.53     1362.41     21.55 o 
   6   1   5      329.76      314.05     15.18 o 
   7   1   5      308.01      319.40     28.99 o 
   8   1   5        3.54       15.78     11.47 o 
   9   1   5      834.67      800.36     32.33 o 
  10   1   5      146.35      118.64     18.61 o 
  11   1   5      157.45      184.29     22.71 o 
 -12   2   5       43.86       36.92     29.84 o 
 -11   2   5      375.44      385.52     37.11 o 
 -10   2   5       49.60       47.53     16.10 o 
  -9   2   5      464.69      518.72     24.54 o 
  -8   2   5      225.54      243.14     16.78 o 
  -7   2   5      396.73      406.19     19.47 o 
  -6   2   5      146.70      133.57     15.14 o 
  -5   2   5     1558.61     1473.99     24.50 o 
  -4   2   5       29.37       16.65      4.82 o 
  -3   2   5     4975.77     4753.75     55.27 o 
  -2   2   5        8.45        4.36      4.32 o 
  -1   2   5      164.21      123.89      5.39 o 
   0   2   5       13.25       24.23      3.89 o 
   1   2   5     1414.98     1391.76     18.54 o 
   2   2   5       94.20      105.22      7.86 o 
   3   2   5      777.56      733.72     23.55 o 
   4   2   5     1205.57     1147.59     23.78 o 
   5   2   5     1043.70     1019.84     24.67 o 
   6   2   5      568.97      553.41     19.55 o 
   7   2   5      246.22      245.70     15.81 o 
   8   2   5      238.15      283.62     17.69 o 
   9   2   5       97.27       94.69     20.77 o 
  10   2   5      243.80      292.26     24.07 o 
  11   2   5       75.98       92.96     19.86 o 
 -12   3   5      155.95      160.30     32.09 o 
 -11   3   5      176.65      132.99     22.81 o 
 -10   3   5      430.78      442.45     30.60 o 
  -9   3   5       52.40       68.16     17.33 o 
  -8   3   5      466.72      519.90     24.23 o 
  -7   3   5       18.83        5.93      8.15 o 
  -6   3   5     1421.81     1359.07     32.36 o 
  -5   3   5      270.12      269.74     17.72 o 
  -4   3   5     4146.46     3937.41     53.42 o 
  -3   3   5      128.05      130.23     10.31 o 
  -2   3   5     5388.39     5494.47     52.11 o 
  -1   3   5       86.65       98.35      5.91 o 
   0   3   5     6916.17     6835.12     73.69 o 
   1   3   5     1952.91     2148.39     25.35 o 
   2   3   5     2461.76     2339.40     58.36 o 
   3   3   5      213.95      206.10     11.46 o 
   4   3   5     6178.31     6075.50     65.65 o 
   5   3   5       11.15        4.40      6.58 o 
   6   3   5     1015.94     1051.26     36.93 o 
   7   3   5     1205.14     1143.00     29.61 o 
   8   3   5      538.99      626.16     24.45 o 
   9   3   5        4.89        6.71     10.36 o 
  10   3   5      339.89      372.22     26.52 o 
  11   3   5       46.73       32.25     20.36 o 
 -11   4   5        4.40       11.35     17.44 o 
 -10   4   5      125.59       66.84     18.91 o 
  -9   4   5       52.92       43.18     17.25 o 
  -8   4   5       79.21      131.75     26.16 o 
  -7   4   5       97.27       93.32     13.17 o 
  -6   4   5       24.47       16.58      9.24 o 
  -5   4   5       37.86       55.72     11.45 o 
  -4   4   5       78.13       93.88     11.55 o 
  -3   4   5       61.05       83.58     12.92 o 
  -2   4   5       87.18      100.97      7.81 o 
  -1   4   5     1445.46     1458.26     22.61 o 
   0   4   5        5.91        5.38      4.11 o 
   1   4   5     1040.15     1173.18     19.69 o 
   2   4   5      276.65      272.89     12.81 o 
   3   4   5      201.99      187.58     12.00 o 
   4   4   5      227.08      243.98     14.00 o 
   5   4   5      189.24      206.51     13.95 o 
   6   4   5      281.54      267.08     24.21 o 
   7   4   5      149.53      161.57     14.94 o 
   8   4   5      154.51      144.14     15.15 o 
   9   4   5       45.63       40.63     12.66 o 
  10   4   5       77.55       76.39     17.36 o 
  11   4   5        5.55      -18.29     21.21 o 
 -11   5   5       18.28      -11.84     16.34 o 
 -10   5   5      394.98      374.57     37.65 o 
  -9   5   5       91.24      101.46     20.96 o 
  -8   5   5      491.55      584.46     33.65 o 
  -7   5   5        0.58        4.01      9.51 o 
  -6   5   5      755.59      849.11     28.86 o 
  -5   5   5       21.45       19.51      9.29 o 
  -4   5   5      952.85      886.26     26.98 o 
  -3   5   5        6.50        4.48      7.31 o 
  -2   5   5     3022.35     2807.14     46.30 o 
  -1   5   5       14.16       13.88      5.99 o 
   0   5   5     2324.85     2263.60     30.33 o 
   1   5   5        0.42       -3.55      4.64 o 
   2   5   5     1236.11     1186.46     25.98 o 
   3   5   5      181.74      181.12     12.72 o 
   4   5   5      786.76      789.95     23.44 o 
   5   5   5      130.11      121.85     12.83 o 
   6   5   5     1415.60     1367.49     33.46 o 
   7   5   5      183.34      190.25     20.48 o 
   8   5   5      324.90      260.98     23.76 o 
   9   5   5       73.79       87.69     17.43 o 
  10   5   5       23.69        1.46     17.09 o 
 -10   6   5      100.61      139.87     24.97 o 
  -9   6   5      218.80      191.22     26.20 o 
  -8   6   5       87.43       80.31     18.50 o 
  -7   6   5      295.90      253.39     24.28 o 
  -6   6   5       58.64       52.42     13.20 o 
  -5   6   5      738.50      735.80     30.63 o 
  -4   6   5       12.22       16.61      9.49 o 
  -3   6   5      258.10      280.57     27.35 o 
  -2   6   5      114.74      145.74     13.87 o 
  -1   6   5     4503.65     4355.47     72.35 o 
   0   6   5       60.83       75.37      9.46 o 
   1   6   5     1832.31     1772.13     33.35 o 
   2   6   5      397.88      390.27     17.84 o 
   3   6   5      907.70      911.37     25.69 o 
   4   6   5      274.64      297.25     24.28 o 
   5   6   5      722.36      780.75     26.38 o 
   6   6   5       85.30       76.45     15.04 o 
   7   6   5      567.45      550.13     29.02 o 
   8   6   5       53.09       38.68     15.21 o 
   9   6   5       23.19       43.93     19.91 o 
  -9   7   5       86.83       90.81     22.14 o 
  -8   7   5       23.45       26.41     16.98 o 
  -7   7   5       59.48       47.92     17.02 o 
  -6   7   5       55.66       63.36     16.71 o 
  -5   7   5        9.82        6.27     13.01 o 
  -4   7   5      550.43      600.83     30.48 o 
  -3   7   5      123.16      126.03     14.90 o 
  -2   7   5      330.14      348.87     20.54 o 
  -1   7   5        2.95       11.15      8.89 o 
   0   7   5       64.31       72.58     14.82 o 
   1   7   5       17.19        3.97      9.22 o 
   2   7   5      580.69      572.57     24.43 o 
   3   7   5       84.54       82.01     12.57 o 
   4   7   5      214.66      198.83     16.40 o 
   5   7   5      205.70      198.03     19.73 o 
   6   7   5       39.43       30.23     14.16 o 
   7   7   5       19.90       22.75     17.87 o 
   8   7   5      103.64      105.42     24.11 o 
  -7   8   5      221.67      218.91     27.02 o 
  -6   8   5        2.63        4.84     14.61 o 
  -5   8   5      672.44      694.11     45.87 o 
  -4   8   5      284.63      271.85     24.22 o 
  -3   8   5      738.19      782.64     41.56 o 
  -2   8   5      106.28       91.55     15.19 o 
  -1   8   5      467.48      505.71     30.50 o 
   0   8   5       21.06       39.42     16.82 o 
   1   8   5      605.65      640.95     36.69 o 
   2   8   5       12.81       14.43     11.51 o 
   3   8   5      812.61      817.28     49.79 o 
   4   8   5      156.75      134.73     19.57 o 
   5   8   5      473.88      455.73     27.68 o 
   6   8   5        4.70       -9.89     17.45 o 
   7   8   5       62.63      103.42     25.07 o 
  -6   9   5       60.50       35.54     19.59 o 
  -5   9   5       33.96       43.57     17.78 o 
  -4   9   5       78.35       89.69     19.98 o 
  -3   9   5       12.46       14.73     18.72 o 
  -2   9   5       53.69       45.26     17.42 o 
  -1   9   5        0.07        1.76     14.49 o 
   0   9   5       63.46       68.65     19.44 o 
   1   9   5       15.58       12.67     27.04 o 
   2   9   5      216.14      203.73     32.02 o 
   3   9   5       49.28       36.83     21.66 o 
   4   9   5      141.64      151.70     29.67 o 
   5   9   5       87.15       85.73     26.65 o 
  -2  10   5       26.25       19.02     32.07 o 
  -1  10   5      139.13      180.86     33.07 o 
   0  10   5       13.72       33.90     23.72 o 
   1  10   5      131.25      109.62     36.92 o 
 -12   0   6      197.21      186.47     41.40 o 
 -10   0   6     1571.65     1598.05     81.30 o 
  -8   0   6     2825.45     2782.48     68.00 o 
  -6   0   6     2240.32     2149.21     42.80 o 
  -4   0   6     3848.93     3850.31    157.38 o 
  -2   0   6     7770.41     7506.28     79.84 o 
   0   0   6    14547.27    14391.25    138.91 o 
   2   0   6     5539.84     5482.15     86.92 o 
   4   0   6      111.18       64.12      9.94 o 
   6   0   6     4341.27     4327.91     91.36 o 
   8   0   6     1567.91     1569.02     58.41 o 
  10   0   6       54.50       41.93     21.17 o 
 -12   1   6       26.21       59.30     31.70 o 
 -11   1   6        2.86       16.71     16.34 o 
 -10   1   6       95.56      133.14     22.54 o 
  -9   1   6     1075.95     1083.88     37.40 o 
  -8   1   6      606.32      594.50     23.69 o 
  -7   1   6      104.72      101.46     11.56 o 
  -6   1   6       58.23       53.24      7.70 o 
  -5   1   6       23.22       35.14      5.21 o 
  -4   1   6      186.52      207.76      7.69 o 
  -3   1   6     1709.75     1692.38     23.31 o 
  -2   1   6       32.08       36.21      4.99 o 
  -1   1   6     2739.76     2815.68     29.46 o 
   0   1   6       42.74       51.43      4.70 o 
   1   1   6     2027.32     2072.57     23.79 o 
   2   1   6       99.84      102.86      6.19 o 
   3   1   6      843.75     1018.05     16.45 o 
   4   1   6     1793.20     1889.31     24.72 o 
   5   1   6     2130.98     2137.76     34.69 o 
   6   1   6      454.43      432.97     17.45 o 
   7   1   6      702.48      661.08     27.29 o 
   8   1   6     1216.64     1265.54     37.83 o 
   9   1   6        0.87       -5.87     11.91 o 
  10   1   6      343.57      327.39     28.91 o 
  11   1   6      163.98      140.13     21.38 o 
 -12   2   6      146.46       70.86     33.19 o 
 -11   2   6      126.68       77.44     23.62 o 
 -10   2   6      342.37      378.41     27.98 o 
  -9   2   6       78.24       72.13     13.60 o 
  -8   2   6      975.30      925.39     29.00 o 
  -7   2   6      106.82      107.00     12.60 o 
  -6   2   6     1044.60     1013.69     27.03 o 
  -5   2   6       12.21       -0.56      8.86 o 
  -4   2   6     2748.65     2670.97     40.80 o 
  -3   2   6       84.13      100.73     11.36 o 
  -2   2   6     2693.95     2694.75     38.38 o 
  -1   2   6     2749.64     2991.86     29.08 o 
   0   2   6     7181.91     7201.39     56.64 o 
   1   2   6      343.99      379.82     12.48 o 
   2   2   6      682.51      645.74     16.48 o 
   3   2   6        0.78        5.66      5.23 o 
   4   2   6     1223.62     1236.28     25.62 o 
   5   2   6     1079.76     1131.61     25.81 o 
   6   2   6      570.60      576.65     20.69 o 
   7   2   6      593.77      601.61     27.18 o 
   8   2   6      643.05      665.14     30.14 o 
   9   2   6        1.59       11.75     12.32 o 
  10   2   6      270.46      212.29     23.50 o 
  11   2   6       40.95       43.97     17.10 o 
 -12   3   6        0.35       -9.41     22.02 o 
 -11   3   6      543.54      532.41     84.47 o 
 -10   3   6       33.85       21.33     15.05 o 
  -9   3   6      741.38      747.37     45.54 o 
  -8   3   6        0.25       18.64     10.09 o 
  -7   3   6      455.63      456.98     21.85 o 
  -6   3   6        0.16      -10.34      6.89 o 
  -5   3   6     5158.15     4971.00     75.12 o 
  -4   3   6        8.09        7.36      6.40 o 
  -3   3   6     3400.61     3335.88     62.39 o 
  -2   3   6       49.34       59.77      7.86 o 
  -1   3   6     5759.86     5609.76     47.83 o 
   0   3   6        8.16       19.19      4.38 o 
   1   3   6     3825.79     3677.99     36.90 o 
   2   3   6      140.00      161.34     11.49 o 
   3   3   6     3865.06     3780.53     47.38 o 
   4   3   6       29.81       27.68      7.25 o 
   5   3   6     2886.58     2867.00     44.03 o 
   6   3   6      373.40      349.41     17.55 o 
   7   3   6       78.77       72.09     11.87 o 
   8   3   6        0.38      -10.81      9.07 o 
   9   3   6      866.51      924.79     38.92 o 
  10   3   6       50.07       54.12     18.62 o 
  11   3   6      159.41      188.97     28.22 o 
 -11   4   6       19.09       21.73     17.65 o 
 -10   4   6       77.73       57.32     18.23 o 
  -9   4   6      221.81      229.99     33.61 o 
  -8   4   6       79.94       91.31     21.15 o 
  -7   4   6      221.50      253.25     18.42 o 
  -6   4   6       56.28       51.02     11.35 o 
  -5   4   6       16.30       11.08      9.39 o 
  -4   4   6      347.31      350.86     17.92 o 
  -3   4   6        0.21       -0.89      6.24 o 
  -2   4   6     1632.60     1561.75     25.40 o 
  -1   4   6      175.81      186.61      8.64 o 
   0   4   6      309.44      364.14     11.68 o 
   1   4   6        1.59        1.47      4.19 o 
   2   4   6      259.19      261.45     14.84 o 
   3   4   6      290.22      313.87     19.04 o 
   4   4   6       47.86       48.15      8.88 o 
   5   4   6      774.72      751.89     23.57 o 
   6   4   6        6.49        9.08      8.39 o 
   7   4   6      369.38      358.06     20.06 o 
   8   4   6       38.11       34.01     11.25 o 
   9   4   6      387.37      415.43     23.55 o 
  10   4   6       12.27       17.11     17.38 o 
 -11   5   6       88.76       89.15     30.50 o 
 -10   5   6        2.20       -8.55     15.59 o 
  -9   5   6      195.21      155.90     22.87 o 
  -8   5   6      228.33      211.15     23.82 o 
  -7   5   6     1057.87     1041.87     33.48 o 
  -6   5   6        4.19       11.26      9.50 o 
  -5   5   6      441.29      420.22     24.77 o 
  -4   5   6       25.55        7.05      8.03 o 
  -3   5   6     2491.72     2393.07     54.74 o 
  -2   5   6      553.20      492.23     20.46 o 
  -1   5   6     4628.34     4464.05     52.58 o 
   0   5   6       17.18       18.95      5.91 o 
   1   5   6     4269.73     4181.72     55.14 o 
   2   5   6        6.94        6.63      7.32 o 
   3   5   6     1935.38     1874.65     35.32 o 
   4   5   6      354.74      359.41     17.87 o 
   5   5   6      677.07      728.38     25.77 o 
   6   5   6       14.44        7.77      9.30 o 
   7   5   6     2160.90     2071.29     43.64 o 
   8   5   6       16.12       16.72     11.71 o 
   9   5   6      166.10      146.96     20.45 o 
  10   5   6        3.15        5.27     15.21 o 
 -10   6   6      112.38       87.59     27.61 o 
  -9   6   6        7.37       20.65     15.73 o 
  -8   6   6      148.45      176.90     38.74 o 
  -7   6   6       23.46       22.77     13.67 o 
  -6   6   6      876.06      855.43     31.13 o 
  -5   6   6        4.29      -14.25      9.50 o 
  -4   6   6      313.31      283.04     19.15 o 
  -3   6   6      828.46      859.41     28.21 o 
  -2   6   6     1920.29     1923.66     41.12 o 
  -1   6   6        4.45       14.32      9.46 o 
   0   6   6      904.01      847.98     26.69 o 
   1   6   6       60.80       41.10     10.43 o 
   2   6   6     1216.24     1196.49     28.73 o 
   3   6   6      303.59      308.64     17.31 o 
   4   6   6      304.34      297.78     24.48 o 
   5   6   6      211.16      208.33     16.87 o 
   6   6   6      204.38      211.36     17.85 o 
   7   6   6       44.36       36.08     13.93 o 
   8   6   6      164.25      156.57     21.03 o 
   9   6   6       56.67       49.34     17.87 o 
  -9   7   6       39.19       44.94     19.57 o 
  -8   7   6       27.32       32.31     17.64 o 
  -7   7   6       97.67       97.12     20.27 o 
  -6   7   6       60.20       41.39     15.41 o 
  -5   7   6      283.95      284.66     21.74 o 
  -4   7   6       29.74       16.52     10.84 o 
  -3   7   6      261.49      261.53     19.50 o 
  -2   7   6        0.26       -0.40      8.83 o 
  -1   7   6       84.07      105.26     17.69 o 
   0   7   6      131.94      125.67     31.12 o 
   1   7   6      207.10      222.85     21.32 o 
   2   7   6        0.46      -12.38      8.25 o 
   3   7   6      151.82      161.88     16.80 o 
   4   7   6       38.40       36.63     11.50 o 
   5   7   6       66.71       63.60     15.77 o 
   6   7   6      421.72      401.43     26.70 o 
   7   7   6       30.42       34.23     15.82 o 
   8   7   6        4.16      -22.82     16.08 o 
  -7   8   6        2.86       -4.01     15.07 o 
  -6   8   6      184.78      212.84     29.21 o 
  -5   8   6      104.24       64.09     17.28 o 
  -4   8   6     1021.74     1028.73     73.88 o 
  -3   8   6       27.15       14.32     12.30 o 
  -2   8   6      743.25      789.85     38.07 o 
  -1   8   6       92.40       94.28     18.77 o 
   0   8   6      918.79      963.84     74.50 o 
   1   8   6        7.72        5.52     14.61 o 
   2   8   6      794.42      839.80     39.08 o 
   3   8   6       66.47       52.86     14.77 o 
   4   8   6     1202.92     1285.15     57.62 o 
   5   8   6       15.63        9.76     14.64 o 
   6   8   6      356.16      327.14     26.68 o 
  -5   9   6      116.97      128.23     28.83 o 
  -4   9   6        5.65       -0.62     14.83 o 
  -3   9   6       84.88       91.29     25.58 o 
  -2   9   6       61.02       24.16     16.06 o 
  -1   9   6       12.02       32.70     16.50 o 
   0   9   6        2.96       -1.12     14.35 o 
   1   9   6      100.79       65.50     18.80 o 
   2   9   6       48.49       50.18     22.56 o 
   3   9   6       43.01       36.08     22.67 o 
   4   9   6       85.64       72.58     50.16 o 
  -1  10   6        2.66        7.41     18.36 o 
   0  10   6      201.85      158.67     48.86 o 
 -11   0   7      384.36      393.08     50.72 o 
  -9   0   7      767.17      671.66     55.20 o 
  -7   0   7     6510.27     6657.09    111.55 o 
  -5   0   7     2836.58     2922.18     46.49 o 
  -3   0   7     2511.03     2222.25     35.25 o 
  -1   0   7    35430.96    36628.23    326.33 o 
   1   0   7    15258.84    15406.91    152.02 o 
   3   0   7     1749.90     1665.92     33.27 o 
   5   0   7      905.09      885.43     26.19 o 
   7   0   7     3074.75     3017.27     80.04 o 
   9   0   7      837.56      837.77     48.91 o 
  11   0   7        2.36       -9.28     18.99 o 
 -12   1   7       15.19        9.19     19.95 o 
 -11   1   7        1.42       -9.66     15.95 o 
 -10   1   7      353.03      290.53     30.19 o 
  -9   1   7      323.32      329.71     24.28 o 
  -8   1   7      177.45      195.45     26.01 o 
  -7   1   7      598.37      597.56     25.68 o 
  -6   1   7      122.77      121.50     11.40 o 
  -5   1   7      393.84      385.01     14.97 o 
  -4   1   7      657.70      669.15     14.42 o 
  -3   1   7       34.22       44.88      4.33 o 
  -2   1   7     2052.02     2130.54     23.44 o 
  -1   1   7        7.82        7.59      3.42 o 
   0   1   7     2023.92     2064.77     24.40 o 
   1   1   7       57.05       55.70      5.49 o 
   2   1   7      975.84      922.71     16.42 o 
   3   1   7      439.47      481.61     12.40 o 
   4   1   7      998.83     1002.50     26.84 o 
   5   1   7      629.30      627.09     19.36 o 
   6   1   7      451.38      505.86     19.36 o 
   7   1   7      449.00      407.67     24.92 o 
   8   1   7      109.19      114.45     23.74 o 
   9   1   7      477.68      480.03     27.77 o 
  10   1   7      195.96      229.78     23.38 o 
  11   1   7      101.07      115.20     20.57 o 
 -12   2   7       58.05       29.09     28.34 o 
 -11   2   7      149.33      124.81     25.97 o 
 -10   2   7       84.80       86.15     18.69 o 
  -9   2   7     1336.96     1258.82     52.75 o 
  -8   2   7       80.35       58.24     12.31 o 
  -7   2   7     1121.26     1136.23     30.92 o 
  -6   2   7       42.34       48.32      9.91 o 
  -5   2   7     4110.77     3935.19     55.05 o 
  -4   2   7        0.75        6.52      6.08 o 
  -3   2   7     5627.27     5769.59     66.04 o 
  -2   2   7      437.67      505.16     16.43 o 
  -1   2   7     1550.03     1462.50     27.38 o 
   0   2   7       71.54       64.61      5.65 o 
   1   2   7     9277.59     9472.70     73.07 o 
   2   2   7       76.14       94.29      6.01 o 
   3   2   7     2114.63     2080.35     37.70 o 
   4   2   7      223.52      245.47     13.32 o 
   5   2   7      735.49      705.71     28.15 o 
   6   2   7      569.25      551.59     20.87 o 
   7   2   7      455.85      473.26     20.79 o 
   8   2   7       56.69       50.47     13.63 o 
   9   2   7      313.12      360.80     35.15 o 
  10   2   7       78.40       67.99     17.51 o 
  11   2   7      213.02      166.57     22.77 o 
 -11   3   7       58.32       21.05     21.49 o 
 -10   3   7      451.76      467.52     42.42 o 
  -9   3   7       30.50       18.86     11.81 o 
  -8   3   7      846.91      824.32     29.34 o 
  -7   3   7       73.61       64.90     11.75 o 
  -6   3   7      610.96      643.12     23.65 o 
  -5   3   7      312.86      369.48     18.15 o 
  -4   3   7     5617.06     5537.91     69.22 o 
  -3   3   7        8.21       12.71      6.70 o 
  -2   3   7     3258.44     3211.44     82.25 o 
  -1   3   7      148.94      170.22      7.75 o 
   0   3   7     6317.26     6295.09     54.45 o 
   1   3   7        8.18        6.36      4.32 o 
   2   3   7     5463.33     5318.17     58.18 o 
   3   3   7       94.48      126.05     15.77 o 
   4   3   7     2814.58     2782.80     42.42 o 
   5   3   7        6.36        2.49      7.29 o 
   6   3   7      982.40     1024.52     27.96 o 
   7   3   7      158.65      176.60     15.34 o 
   8   3   7     1059.55     1041.05     45.52 o 
   9   3   7       35.33       20.18     13.90 o 
  10   3   7      357.50      399.16     39.89 o 
 -11   4   7        0.90      -22.81     15.21 o 
 -10   4   7       49.42       45.33     17.41 o 
  -9   4   7       99.06       75.78     15.26 o 
  -8   4   7      104.10       93.86     14.96 o 
  -7   4   7      207.37      211.79     17.50 o 
  -6   4   7      226.64      252.00     20.61 o 
  -5   4   7      278.74      282.75     17.82 o 
  -4   4   7        5.95       11.50      7.74 o 
  -3   4   7        0.53       -0.88      6.06 o 
  -2   4   7      118.05      113.91     11.36 o 
  -1   4   7      352.68      375.79     13.64 o 
   0   4   7      924.48      968.47     20.74 o 
   1   4   7      130.63      130.31     14.86 o 
   2   4   7       79.18       86.92      9.75 o 
   3   4   7       58.37       62.57     11.73 o 
   4   4   7      527.14      544.71     35.41 o 
   5   4   7        0.36       -4.49      7.61 o 
   6   4   7     1031.71     1052.72     29.64 o 
   7   4   7       13.65        5.32      9.39 o 
   8   4   7      345.08      336.48     24.77 o 
   9   4   7        1.85        6.25     11.71 o 
  10   4   7       73.19       84.62     19.44 o 
 -10   5   7      312.07      299.81     30.12 o 
  -9   5   7       36.09       42.20     24.42 o 
  -8   5   7     1161.52     1102.39     36.36 o 
  -7   5   7       42.18       38.94     11.95 o 
  -6   5   7     1701.09     1634.35     46.73 o 
  -5   5   7       89.13       91.84     13.48 o 
  -4   5   7     1285.62     1393.59     64.70 o 
  -3   5   7       69.95       80.24     14.96 o 
  -2   5   7     4988.76     4929.10     67.59 o 
  -1   5   7        2.45        2.02      6.92 o 
   0   5   7     4273.10     4069.06     50.27 o 
   1   5   7       52.87       35.34      8.72 o 
   2   5   7     2612.01     2565.00     41.27 o 
   3   5   7        2.78        9.62      8.87 o 
   4   5   7      540.86      604.33     22.76 o 
   5   5   7        1.06      -11.77      7.85 o 
   6   5   7     1943.39     1985.30     42.11 o 
   7   5   7       97.23       92.60     14.54 o 
   8   5   7      223.07      207.60     19.70 o 
   9   5   7       24.16       25.38     15.87 o 
 -10   6   7       11.58       18.36     17.90 o 
  -9   6   7      105.65      129.11     31.49 o 
  -8   6   7       29.30       21.89     15.71 o 
  -7   6   7      168.59      185.95     19.24 o 
  -6   6   7       38.98       46.61     14.68 o 
  -5   6   7       57.84       55.31     12.90 o 
  -4   6   7       29.40       24.68     10.84 o 
  -3   6   7     1103.26     1176.62     43.28 o 
  -2   6   7        7.59       16.39      9.50 o 
  -1   6   7      858.40      824.49     28.31 o 
   0   6   7       14.44        7.74     11.10 o 
   1   6   7      719.38      683.01     25.27 o 
   2   6   7      275.16      267.76     16.23 o 
   3   6   7      407.68      415.72     22.32 o 
   4   6   7       20.90       17.27      9.69 o 
   5   6   7      612.66      658.31     26.24 o 
   6   6   7       56.01       58.22     13.18 o 
   7   6   7      713.56      698.92     29.40 o 
   8   6   7      174.88      173.68     24.33 o 
   9   6   7       69.23       48.25     18.10 o 
  -8   7   7       43.57       76.00     19.50 o 
  -7   7   7       39.61       78.60     19.03 o 
  -6   7   7      291.09      274.93     25.52 o 
  -5   7   7      240.61      253.72     24.03 o 
  -4   7   7        8.09        6.40     10.59 o 
  -3   7   7      115.23      108.39     15.54 o 
  -2   7   7       13.19       17.44     10.82 o 
  -1   7   7       55.51       51.97     15.21 o 
   0   7   7      375.45      397.46     27.09 o 
   1   7   7       19.93        5.27     11.59 o 
   2   7   7      328.70      321.63     32.14 o 
   3   7   7        1.59      -10.44      9.93 o 
   4   7   7      413.73      446.34     25.74 o 
   5   7   7      651.22      634.42     27.37 o 
   6   7   7       10.26       12.81     13.62 o 
   7   7   7       78.66       69.80     17.66 o 
   8   7   7      266.09      244.25     31.05 o 
  -7   8   7      280.63      266.71     29.18 o 
  -6   8   7        7.36       14.33     15.29 o 
  -5   8   7      856.43      782.44     45.75 o 
  -4   8   7        0.05       -0.16     11.92 o 
  -3   8   7     1006.81     1046.86     42.90 o 
  -2   8   7      149.47      162.85     27.10 o 
  -1   8   7      617.16      670.44     42.13 o 
   0   8   7       66.85       70.63     17.75 o 
   1   8   7      884.42      946.92     41.92 o 
   2   8   7        7.44       28.40     15.78 o 
   3   8   7     1046.28     1124.47     45.67 o 
   4   8   7       32.34       40.45     16.78 o 
   5   8   7      423.91      525.25     68.62 o 
   6   8   7        1.29       25.77     16.97 o 
  -5   9   7       16.72       29.77     16.85 o 
  -4   9   7       44.53       63.09     25.95 o 
  -3   9   7        2.02        5.17     15.44 o 
  -2   9   7       15.08        1.11     15.39 o 
  -1   9   7      115.66       85.84     20.73 o 
   0   9   7       21.15       16.90     15.61 o 
   1   9   7       20.32       -3.66     14.64 o 
   2   9   7       54.56       55.71     18.48 o 
   3   9   7       82.44       70.38     24.89 o 
   4   9   7        9.27       24.57     32.82 o 
 -12   0   8      123.59      193.56     43.26 o 
 -10   0   8      660.11      644.07     58.55 o 
  -8   0   8     2749.76     2794.07    105.17 o 
  -6   0   8     5963.51     5902.83    100.41 o 
  -4   0   8     7025.83     7107.39     83.74 o 
  -2   0   8    19890.56    20259.47    268.04 o 
   0   0   8     8497.27     8452.50     94.41 o 
   2   0   8     9115.76     9224.44    128.46 o 
   4   0   8     3156.22     3274.62     53.53 o 
   6   0   8     2160.84     2091.82     82.23 o 
   8   0   8     1001.26      939.47     48.38 o 
  10   0   8      238.54      225.23     72.54 o 
 -12   1   8       56.10       46.33     22.25 o 
 -11   1   8        2.93        0.37     18.20 o 
 -10   1   8       22.91       24.75     37.29 o 
  -9   1   8      559.46      599.23     38.78 o 
  -8   1   8       98.57      113.18     17.62 o 
  -7   1   8       39.82       41.63     10.29 o 
  -6   1   8        5.83        4.29      7.11 o 
  -5   1   8      127.93      143.26     10.82 o 
  -4   1   8        9.19       17.34      5.20 o 
  -3   1   8     2775.38     2950.13     30.43 o 
  -2   1   8      223.50      260.51      8.69 o 
  -1   1   8      854.47      830.28     15.13 o 
   0   1   8       16.51       19.58      4.51 o 
   1   1   8     2424.92     2501.19     29.49 o 
   2   1   8       16.60       13.65      4.77 o 
   3   1   8       28.40       39.86      6.02 o 
   4   1   8       18.38       17.95      6.57 o 
   5   1   8      844.20      890.13     36.50 o 
   6   1   8      238.18      241.70     28.15 o 
   7   1   8      582.30      535.84     34.88 o 
   8   1   8      172.98      190.10     23.95 o 
   9   1   8        0.76       -5.66     12.02 o 
  10   1   8      141.64      118.07     21.20 o 
  11   1   8       30.94       36.45     16.89 o 
 -12   2   8      170.16       72.72     37.29 o 
 -11   2   8      256.95      292.71     62.84 o 
 -10   2   8       35.62       66.12     17.60 o 
  -9   2   8        5.11        7.60     12.17 o 
  -8   2   8     1108.64     1127.77     39.08 o 
  -7   2   8        0.78        2.27      8.22 o 
  -6   2   8     3827.62     3825.61     57.48 o 
  -5   2   8     1106.99     1137.80     43.54 o 
  -4   2   8     3158.68     3059.78     46.60 o 
  -3   2   8      123.58      142.81      8.18 o 
  -2   2   8     1179.76     1052.60     15.75 o 
  -1   2   8      117.86      140.08      7.27 o 
   0   2   8     6606.12     6778.79     57.33 o 
   1   2   8        9.84        7.20      5.59 o 
   2   2   8     5881.02     5784.45     52.24 o 
   3   2   8      156.09      153.32     13.95 o 
   4   2   8     1687.00     1614.59     35.97 o 
   5   2   8      194.98      193.80     13.50 o 
   6   2   8      154.00      166.83     13.75 o 
   7   2   8      836.06      777.25     39.08 o 
   8   2   8      744.20      602.66     29.77 o 
   9   2   8       35.65       30.47     14.00 o 
  10   2   8      260.23      255.55     24.65 o 
  11   2   8       68.43       60.75     18.51 o 
 -11   3   8      262.66      271.84     35.12 o 
 -10   3   8        0.94        1.49     13.80 o 
  -9   3   8      525.13      595.34     28.26 o 
  -8   3   8       16.38       28.57     11.32 o 
  -7   3   8     1372.38     1327.75     35.44 o 
  -6   3   8      247.13      208.21     23.84 o 
  -5   3   8     4799.25     4763.28     66.37 o 
  -4   3   8        0.93        3.28      7.21 o 
  -3   3   8     6061.86     5813.98     99.37 o 
  -2   3   8        3.88        7.39      6.16 o 
  -1   3   8     3811.90     3853.82     43.57 o 
   0   3   8       17.80       19.69      5.14 o 
   1   3   8     3430.94     3232.73     39.37 o 
   2   3   8       21.65       25.25      6.97 o 
   3   3   8     8046.79     7773.06     79.64 o 
   4   3   8       46.32       40.19     16.12 o 
   5   3   8     1030.61     1008.64     26.98 o 
   6   3   8       48.98       75.52     11.99 o 
   7   3   8      832.92      873.87     28.20 o 
   8   3   8       44.07       39.04     13.90 o 
   9   3   8      542.15      558.58     31.04 o 
  10   3   8       57.18       53.26     17.34 o 
 -11   4   8       90.94       73.67     26.57 o 
 -10   4   8       70.65       26.46     16.99 o 
  -9   4   8       52.28       62.82     14.92 o 
  -8   4   8      102.53      112.09     18.14 o 
  -7   4   8      182.98      199.49     19.38 o 
  -6   4   8       19.01       23.61     11.74 o 
  -5   4   8        0.66       -8.78      7.72 o 
  -4   4   8       50.91       49.17     10.44 o 
  -3   4   8      135.38      152.48     13.45 o 
  -2   4   8       54.94       64.07     10.01 o 
  -1   4   8       57.98       80.01     11.52 o 
   0   4   8      399.49      399.75     13.23 o 
   1   4   8      482.93      455.95     16.80 o 
   2   4   8      349.03      375.03     16.34 o 
   3   4   8       94.53       90.73     11.07 o 
   4   4   8        9.39        4.32      8.55 o 
   5   4   8      152.69      173.99     17.21 o 
   6   4   8      102.73       88.47     13.02 o 
   7   4   8      136.01      154.84     18.26 o 
   8   4   8       56.08       42.64     12.89 o 
   9   4   8      156.00      144.16     20.77 o 
  10   4   8        7.00        5.34     15.07 o 
 -10   5   8       17.23       15.46     17.60 o 
  -9   5   8      479.75      477.00     33.03 o 
  -8   5   8       43.24       41.22     13.83 o 
  -7   5   8     1897.86     1876.30     53.87 o 
  -6   5   8       31.85       39.88     13.54 o 
  -5   5   8      489.57      486.01     33.18 o 
  -4   5   8       18.84       18.55     12.17 o 
  -3   5   8     1425.88     1463.59     50.49 o 
  -2   5   8      106.19      104.46     12.64 o 
  -1   5   8     2271.22     2220.36     48.33 o 
   0   5   8        8.72       18.10     10.04 o 
   1   5   8     3462.40     3409.94     47.74 o 
   2   5   8      202.09      210.65     14.27 o 
   3   5   8      734.91      755.74     23.99 o 
   4   5   8       19.32       -4.99     14.90 o 
   5   5   8     1460.55     1418.79     34.78 o 
   6   5   8      282.98      307.87     24.86 o 
   7   5   8      696.34      725.60     32.45 o 
   8   5   8       30.22       22.55     12.30 o 
   9   5   8      384.10      333.45     23.76 o 
  -9   6   8       21.90       23.96     18.01 o 
  -8   6   8      269.98      341.33     45.03 o 
  -7   6   8      164.26      166.05     25.92 o 
  -6   6   8      374.52      366.85     23.41 o 
  -5   6   8      131.08      131.58     16.57 o 
  -4   6   8      592.34      541.36     25.55 o 
  -3   6   8        0.78        0.82      9.37 o 
  -2   6   8     1604.02     1544.14     38.11 o 
  -1   6   8      270.73      236.63     21.82 o 
   0   6   8      730.34      741.33     39.57 o 
   1   6   8      120.54      146.31     19.98 o 
   2   6   8      812.09      768.30     28.27 o 
   3   6   8        0.49       11.71      9.25 o 
   4   6   8      439.53      435.27     24.27 o 
   5   6   8      282.89      281.56     19.67 o 
   6   6   8      812.49      789.91     34.98 o 
   7   6   8       46.50       53.11     13.89 o 
   8   6   8      134.51      151.61     21.49 o 
  -8   7   8       29.46       27.26     16.64 o 
  -7   7   8       94.09      138.52     22.97 o 
  -6   7   8      175.50      192.17     23.64 o 
  -5   7   8      373.47      364.68     24.69 o 
  -4   7   8        0.94       -2.03     10.91 o 
  -3   7   8       39.05       14.16     12.92 o 
  -2   7   8       51.21       19.67     12.79 o 
  -1   7   8      513.47      533.01     47.75 o 
   0   7   8      192.76      218.97     22.52 o 
   1   7   8      511.22      514.86     31.35 o 
   2   7   8        3.42        3.63     12.62 o 
   3   7   8      785.01      813.17     32.44 o 
   4   7   8      229.77      232.00     21.69 o 
   5   7   8       73.16       69.73     16.76 o 
   6   7   8       35.62       43.23     14.58 o 
   7   7   8       52.64       30.29     17.66 o 
  -7   8   8        4.34        9.10     16.99 o 
  -6   8   8      194.80      297.56     35.33 o 
  -5   8   8        2.86      -10.94     14.58 o 
  -4   8   8      853.08      777.01     52.65 o 
  -3   8   8        0.30       -8.43     13.96 o 
  -2   8   8      300.25      354.45     29.04 o 
  -1   8   8       53.64      104.08     20.28 o 
   0   8   8      558.66      623.06     36.42 o 
   1   8   8        0.35       -6.30     13.83 o 
   2   8   8      773.29      783.44     40.29 o 
   3   8   8       21.93       36.91     16.33 o 
   4   8   8      489.36      501.39     34.20 o 
   5   8   8      100.38      126.58     22.94 o 
   6   8   8      219.68      217.39     34.53 o 
  -4   9   8      151.69       65.76     26.65 o 
  -3   9   8       96.11      101.65     22.82 o 
  -2   9   8      256.45      237.78     27.70 o 
  -1   9   8       28.11       50.08     18.51 o 
   0   9   8        0.64      -18.13     15.51 o 
   1   9   8       49.61       62.29     21.19 o 
   2   9   8       68.94       56.04     19.63 o 
   3   9   8       92.29      109.75     29.66 o 
 -11   0   9      477.51      485.94     57.06 o 
  -9   0   9       34.29       54.08     27.60 o 
  -7   0   9     8139.89     7645.27    190.20 o 
  -5   0   9     4010.86     4062.55     77.94 o 
  -3   0   9     3519.81     3292.36     49.06 o 
  -1   0   9     7290.66     7123.72     84.18 o 
   1   0   9     4790.39     4834.02     66.30 o 
   3   0   9     8669.36     8329.57    100.32 o 
   5   0   9     1394.25     1367.70     55.57 o 
   7   0   9     1921.28     1796.60     63.68 o 
   9   0   9      716.89      797.67     50.50 o 
 -12   1   9       12.82       15.71     20.95 o 
 -11   1   9       23.61       23.55     32.26 o 
 -10   1   9       34.82       25.67     17.40 o 
  -9   1   9        4.81       16.45     15.23 o 
  -8   1   9      701.72      737.54     62.56 o 
  -7   1   9      228.35      239.42     20.02 o 
  -6   1   9      625.81      634.88     22.17 o 
  -5   1   9      275.53      264.86     14.62 o 
  -4   1   9      384.38      380.16     13.56 o 
  -3   1   9       60.71       75.37      5.84 o 
  -2   1   9     3891.39     4011.40     39.22 o 
  -1   1   9      763.97      845.13     16.14 o 
   0   1   9      330.08      340.91     12.28 o 
   1   1   9      140.24      161.90      8.78 o 
   2   1   9      235.66      229.12     10.14 o 
   3   1   9      167.29      168.97     11.37 o 
   4   1   9      793.38      834.55     26.60 o 
   5   1   9       69.67       60.40      9.92 o 
   6   1   9      683.95      696.09     51.78 o 
   7   1   9       25.82       30.21     12.35 o 
   8   1   9        8.18       11.86     12.45 o 
   9   1   9      151.85      162.75     20.56 o 
  10   1   9       28.76       29.43     15.59 o 
 -11   2   9       67.16      144.22     28.08 o 
 -10   2   9      209.84      224.56     50.91 o 
  -9   2   9      487.91      492.90     57.63 o 
  -8   2   9        9.25       21.30     14.93 o 
  -7   2   9      494.66      513.90     23.09 o 
  -6   2   9      312.87      297.88     28.16 o 
  -5   2   9     6753.68     6652.46     80.38 o 
  -4   2   9      316.10      356.23     16.94 o 
  -3   2   9     3406.25     3341.72     54.64 o 
  -2   2   9      245.13      241.27      9.61 o 
  -1   2   9     2004.86     2029.50     26.23 o 
   0   2   9        6.98        7.50      4.38 o 
   1   2   9     5678.82     5628.15     52.66 o 
   2   2   9     1439.71     1454.77     27.64 o 
   3   2   9     5376.77     5250.34     67.83 o 
   4   2   9        1.13        5.65      7.15 o 
   5   2   9     1553.66     1634.93     33.68 o 
   6   2   9      302.20      249.69     19.43 o 
   7   2   9      103.23      131.69     22.72 o 
   8   2   9       39.76       55.01     14.40 o 
   9   2   9      213.90      218.44     22.39 o 
  10   2   9       22.92       36.15     15.86 o 
 -11   3   9       25.37       26.87     23.40 o 
 -10   3   9      308.75      308.85     40.01 o 
  -9   3   9       26.70       30.75     14.61 o 
  -8   3   9      995.01     1064.89     34.01 o 
  -7   3   9        7.71       20.96     10.26 o 
  -6   3   9     3241.60     3096.92     54.00 o 
  -5   3   9        3.20       12.90      8.21 o 
  -4   3   9     2863.04     2892.92     48.88 o 
  -3   3   9       15.69       20.07      7.87 o 
  -2   3   9     1877.82     1819.64     35.54 o 
  -1   3   9      539.51      578.50     14.13 o 
   0   3   9     1474.96     1437.78     23.10 o 
   1   3   9        9.31        6.81      6.11 o 
   2   3   9     4184.90     4123.11     56.96 o 
   3   3   9        0.37       13.20      7.06 o 
   4   3   9     2609.10     2616.26     43.19 o 
   5   3   9       39.76       29.89     14.52 o 
   6   3   9      544.95      583.27     23.51 o 
   7   3   9       29.35       33.48     11.25 o 
   8   3   9      547.57      580.48     38.70 o 
   9   3   9        0.79        5.37     13.94 o 
  10   3   9      188.19      198.09     23.42 o 
 -11   4   9        1.56       17.70     22.58 o 
 -10   4   9       88.36       78.47     20.24 o 
  -9   4   9       25.57       13.44     14.59 o 
  -8   4   9       43.32       40.57     13.37 o 
  -7   4   9       16.77       27.68     14.37 o 
  -6   4   9      201.16      175.81     16.77 o 
  -5   4   9      140.73      152.84     15.20 o 
  -4   4   9     1258.60     1174.05     32.10 o 
  -3   4   9      266.65      256.15     16.78 o 
  -2   4   9        0.65       -0.27      6.78 o 
  -1   4   9       44.36       36.42     13.08 o 
   0   4   9       33.34       36.98      8.66 o 
   1   4   9      267.99      246.07     15.58 o 
   2   4   9       28.74       21.89      8.37 o 
   3   4   9       52.26       34.08      9.23 o 
   4   4   9      150.41      171.16     14.50 o 
   5   4   9       18.00        4.18     10.66 o 
   6   4   9       61.95       46.38     11.61 o 
   7   4   9       14.60       14.42     10.56 o 
   8   4   9      313.25      268.40     20.42 o 
   9   4   9       21.39       20.44     15.55 o 
 -10   5   9      289.29      290.11     37.00 o 
  -9   5   9       13.53        9.46     12.63 o 
  -8   5   9      722.28      767.77     40.69 o 
  -7   5   9       11.31        2.84     10.87 o 
  -6   5   9      564.81      597.03     47.65 o 
  -5   5   9       79.78       66.11     13.03 o 
  -4   5   9     2037.75     1969.28     44.26 o 
  -3   5   9       53.17       43.50     10.79 o 
  -2   5   9     2095.61     2080.40     56.90 o 
  -1   5   9       51.15       58.69     10.72 o 
   0   5   9     2731.11     2643.85     58.56 o 
   1   5   9      230.19      225.83     30.04 o 
   2   5   9     2490.63     2417.27     45.90 o 
   3   5   9      385.23      384.62     19.10 o 
   4   5   9     1734.80     1681.24     39.91 o 
   5   5   9        0.27      -12.07      9.63 o 
   6   5   9     1172.60     1173.92     33.96 o 
   7   5   9       21.32       19.65     11.83 o 
   8   5   9      299.66      303.87     22.37 o 
   9   5   9       29.61       27.69     16.24 o 
  -9   6   9      255.90      259.82     28.89 o 
  -8   6   9       88.44       79.07     16.78 o 
  -7   6   9      510.24      490.48     28.30 o 
  -6   6   9      105.86       88.57     17.64 o 
  -5   6   9      107.76       93.34     15.42 o 
  -4   6   9       48.87       57.30     13.46 o 
  -3   6   9      856.61      798.61     29.46 o 
  -2   6   9       71.71       62.38     18.06 o 
  -1   6   9      636.84      628.93     34.69 o 
   0   6   9       48.80       42.78     13.42 o 
   1   6   9      372.10      411.52     27.10 o 
   2   6   9       52.75       36.33     13.65 o 
   3   6   9      107.89      127.66     16.21 o 
   4   6   9       36.80       33.46     12.03 o 
   5   6   9      444.27      435.11     23.33 o 
   6   6   9        1.26        7.04     12.95 o 
   7   6   9      158.10      189.51     19.67 o 
   8   6   9       39.77       50.47     16.06 o 
  -8   7   9       10.73       -3.03     16.10 o 
  -7   7   9       54.52       48.32     18.42 o 
  -6   7   9      466.03      369.32     25.47 o 
  -5   7   9      116.53      145.96     19.26 o 
  -4   7   9       70.94       67.58     28.58 o 
  -3   7   9      100.81       89.88     16.01 o 
  -2   7   9       41.88       29.10     15.25 o 
  -1   7   9       49.23      102.89     24.60 o 
   0   7   9      359.44      333.08     26.97 o 
   1   7   9       41.30       40.01     14.70 o 
   2   7   9      252.51      303.20     26.80 o 
   3   7   9        6.94        9.09     13.76 o 
   4   7   9       34.25       41.84     13.91 o 
   5   7   9       56.95       34.94     16.01 o 
   6   7   9        9.07        4.03     14.13 o 
   7   7   9      107.80       93.77     38.89 o 
  -6   8   9       22.93       43.78     15.78 o 
  -5   8   9      471.67      532.81     35.34 o 
  -4   8   9       39.91       17.84     16.78 o 
  -3   8   9      540.28      538.88     35.40 o 
  -2   8   9        1.27      -13.75     13.03 o 
  -1   8   9      774.40      742.02     39.67 o 
   0   8   9       13.41       14.39     15.43 o 
   1   8   9      822.34      944.75     44.57 o 
   2   8   9        0.84       -0.40     14.05 o 
   3   8   9      669.18      553.24     60.43 o 
   4   8   9       19.92       30.60     17.21 o 
   5   8   9      399.34      430.02     43.26 o 
  -4   9   9       51.46       48.28     20.58 o 
  -3   9   9       19.58       34.79     19.14 o 
  -2   9   9       12.33       29.73     17.83 o 
  -1   9   9        1.51      -14.05     14.69 o 
   0   9   9       39.88       40.00     22.48 o 
   1   9   9       16.51       13.38     17.73 o 
   2   9   9       54.25       41.62     19.70 o 
 -10   0  10      576.35      517.27     56.69 o 
  -8   0  10      498.17      479.23     50.35 o 
  -6   0  10     3139.83     3341.54    114.49 o 
  -4   0  10     3408.91     3474.96     53.50 o 
  -2   0  10     5726.34     5441.29     71.06 o 
   0   0  10     5574.65     5684.42    101.90 o 
   2   0  10     5939.41     5757.00    110.07 o 
   4   0  10     5411.96     5081.49    101.11 o 
   6   0  10     2941.46     2847.00    137.80 o 
   8   0  10      169.98      201.57     29.93 o 
  10   0  10       58.24       80.34     35.06 o 
 -11   1  10       76.62      112.47     26.84 o 
 -10   1  10       73.76       80.18     23.47 o 
  -9   1  10      600.83      657.87     43.78 o 
  -8   1  10      142.88       96.16     20.93 o 
  -7   1  10      279.73      291.50     22.08 o 
  -6   1  10      577.16      522.39     33.89 o 
  -5   1  10       16.65       20.35      7.57 o 
  -4   1  10       55.42       49.55      7.13 o 
  -3   1  10      925.10     1006.97     21.23 o 
  -2   1  10        1.67       -1.87      3.95 o 
  -1   1  10       24.72        7.95      4.68 o 
   0   1  10       65.27       78.30      7.30 o 
   1   1  10      288.45      320.60     12.01 o 
   2   1  10      585.35      609.93     16.01 o 
   3   1  10      124.61       98.99     13.45 o 
   4   1  10      104.29      124.18     11.70 o 
   5   1  10      937.45      962.36     30.99 o 
   6   1  10        3.30        6.06     10.46 o 
   7   1  10       17.23       13.73     11.19 o 
   8   1  10       99.31      118.76     18.45 o 
   9   1  10       25.33       41.36     14.79 o 
  10   1  10      108.47      110.90     19.63 o 
 -11   2  10      179.03      197.03     63.96 o 
 -10   2  10       90.59       79.09     23.57 o 
  -9   2  10      113.34       94.19     38.79 o 
  -8   2  10      187.12      217.35     22.13 o 
  -7   2  10       34.51       26.38     15.76 o 
  -6   2  10     2359.51     2309.80     53.16 o 
  -5   2  10     2039.74     2042.08     40.50 o 
  -4   2  10     2432.64     2450.71     43.27 o 
  -3   2  10       48.13       67.61      9.93 o 
  -2   2  10      703.61      659.21     24.16 o 
  -1   2  10      536.70      561.52     14.32 o 
   0   2  10     1804.83     1757.58     26.07 o 
   1   2  10        0.58       -2.52      4.83 o 
   2   2  10     3125.10     3076.76     43.40 o 
   3   2  10       14.78       18.76      7.95 o 
   4   2  10     2035.48     1948.57     36.55 o 
   5   2  10       64.60       77.18     11.76 o 
   6   2  10      151.94      180.13     18.36 o 
   7   2  10       14.11       13.10     11.59 o 
   8   2  10      236.20      229.36     22.11 o 
   9   2  10       29.03       15.37     14.20 o 
  10   2  10      140.76      161.70     35.47 o 
 -11   3  10      178.52      252.22     44.94 o 
 -10   3  10        9.21       -1.31     14.45 o 
  -9   3  10      482.58      471.74     31.19 o 
  -8   3  10        0.18       12.37     10.22 o 
  -7   3  10     1296.82     1292.94     36.35 o 
  -6   3  10      112.34      118.14     15.23 o 
  -5   3  10     1562.74     1572.65     37.47 o 
  -4   3  10       48.02       42.95     10.24 o 
  -3   3  10     2751.05     2695.32     61.85 o 
  -2   3  10       14.83        3.58      7.75 o 
  -1   3  10     1968.78     1942.03     37.30 o 
   0   3  10        0.37        8.54      5.51 o 
   1   3  10     1278.09     1245.70     42.11 o 
   2   3  10      115.59      114.07     11.18 o 
   3   3  10     6348.36     6346.24     92.37 o 
   4   3  10       65.32       60.37     10.38 o 
   5   3  10     1001.88      997.08     39.59 o 
   6   3  10       44.94       55.04     11.83 o 
   7   3  10      525.51      474.36     26.94 o 
   8   3  10        4.81       18.77     13.73 o 
   9   3  10      131.22      176.63     22.60 o 
 -10   4  10        6.38       11.86     16.63 o 
  -9   4  10      332.30      377.18     25.49 o 
  -8   4  10        1.82       12.63     11.66 o 
  -7   4  10      205.17      196.19     18.77 o 
  -6   4  10      412.05      354.79     21.67 o 
  -5   4  10       68.62       76.91     17.33 o 
  -4   4  10      309.55      317.27     19.21 o 
  -3   4  10      466.70      450.67     21.29 o 
  -2   4  10      631.15      617.18     23.35 o 
  -1   4  10       29.30       12.30     12.60 o 
   0   4  10       28.47       37.08     11.39 o 
   1   4  10      181.01      209.11     13.57 o 
   2   4  10       35.61       40.19     13.73 o 
   3   4  10      434.02      443.69     19.52 o 
   4   4  10      206.12      206.70     18.66 o 
   5   4  10       24.44       46.85     11.30 o 
   6   4  10       43.96       41.03     14.88 o 
   7   4  10      115.07      132.80     18.41 o 
   8   4  10        1.29        8.57     13.69 o 
   9   4  10      168.90      153.01     21.69 o 
 -10   5  10        5.50        2.76     21.08 o 
  -9   5  10      286.06      293.30     25.95 o 
  -8   5  10       58.70       54.41     15.30 o 
  -7   5  10      776.15      756.93     37.27 o 
  -6   5  10       72.53       84.85     19.32 o 
  -5   5  10     2120.05     2081.40     47.79 o 
  -4   5  10       21.70       38.49     11.51 o 
  -3   5  10      889.63      916.17     30.33 o 
  -2   5  10      110.10      119.46     16.83 o 
  -1   5  10     2553.42     2415.97     56.89 o 
   0   5  10        2.28        6.89     10.66 o 
   1   5  10     2000.91     1903.66     88.48 o 
   2   5  10      295.93      304.16     19.48 o 
   3   5  10      247.68      274.10     17.57 o 
   4   5  10      114.42       71.90     12.78 o 
   5   5  10     1051.22     1067.30     35.34 o 
   6   5  10       16.57       14.36     12.74 o 
   7   5  10      133.43      103.98     18.16 o 
   8   5  10       11.05        7.11     14.54 o 
  -9   6  10       11.20       32.57     18.78 o 
  -8   6  10      272.79      247.70     23.50 o 
  -7   6  10       97.96      123.42     21.35 o 
  -6   6  10      317.10      355.03     24.54 o 
  -5   6  10        1.35       -6.23     10.85 o 
  -4   6  10      121.47      142.34     17.26 o 
  -3   6  10       81.82       73.74     13.87 o 
  -2   6  10      555.55      563.73     31.62 o 
  -1   6  10      207.91      221.92     22.46 o 
   0   6  10     1128.05     1124.95     49.44 o 
   1   6  10        0.54       11.60     12.92 o 
   2   6  10       83.79      114.12     24.53 o 
   3   6  10       26.52        5.71     10.69 o 
   4   6  10      588.57      562.93     25.48 o 
   5   6  10        7.29       24.41     11.62 o 
   6   6  10      264.96      240.98     20.36 o 
   7   6  10       28.95       -1.53     14.64 o 
  -8   7  10      109.12      119.01     24.03 o 
  -7   7  10       23.53       27.24     15.93 o 
  -6   7  10        0.54      -19.32     12.88 o 
  -5   7  10      298.25      296.39     23.86 o 
  -4   7  10      124.12      121.36     18.14 o 
  -3   7  10      159.94      207.89     24.51 o 
  -2   7  10        9.51       -1.58     13.21 o 
  -1   7  10       13.17       13.65     13.92 o 
   0   7  10        0.09       -5.86     12.41 o 
   1   7  10       97.14       95.42     19.22 o 
   2   7  10        2.25        0.66     12.91 o 
   3   7  10      161.55      134.72     22.13 o 
   4   7  10      261.33      297.66     34.29 o 
   5   7  10        3.79       10.76     14.00 o 
   6   7  10        1.82       -8.01     12.66 o 
  -6   8  10      220.82      246.48     24.79 o 
  -5   8  10        0.28        9.39     14.49 o 
  -4   8  10      903.72      755.35     50.40 o 
  -3   8  10        6.66        2.51     15.88 o 
  -2   8  10      780.07      846.37     43.46 o 
  -1   8  10       74.46       53.54     18.67 o 
   0   8  10      258.49      272.67     28.52 o 
   1   8  10       10.69       10.39     17.11 o 
   2   8  10      595.94      639.54     41.22 o 
   3   8  10        0.91        9.24     15.69 o 
   4   8  10      279.03      257.93     29.19 o 
  -3   9  10        0.81      -12.02     15.92 o 
  -2   9  10        7.22        4.89     16.78 o 
  -1   9  10       61.00       65.07     21.87 o 
   0   9  10        5.84       21.22     28.93 o 
   1   9  10      100.64       93.13     34.08 o 
 -11   0  11      499.46      493.40     61.54 o 
  -9   0  11      302.48      363.99     49.60 o 
  -7   0  11     1257.24     1249.72     73.10 o 
  -5   0  11     1116.41     1232.39     57.25 o 
  -3   0  11     3308.43     3206.79     51.81 o 
  -1   0  11     5907.49     5866.70     77.91 o 
   1   0  11     5357.84     5410.61     76.04 o 
   3   0  11      700.49      670.18     35.06 o 
   5   0  11     2627.49     2690.38     97.90 o 
   7   0  11      396.97      478.46     38.23 o 
   9   0  11       61.82       46.46     22.56 o 
 -11   1  11      145.57      169.48     31.38 o 
 -10   1  11       32.30       73.90     47.55 o 
  -9   1  11      212.18      262.47     31.35 o 
  -8   1  11      371.98      350.54     43.82 o 
  -7   1  11      374.13      330.35     30.59 o 
  -6   1  11      273.69      253.58     20.68 o 
  -5   1  11       62.26       60.42     12.92 o 
  -4   1  11      350.39      346.11     21.38 o 
  -3   1  11        0.03       -8.89      7.42 o 
  -2   1  11      994.37      977.30     18.94 o 
  -1   1  11      118.34      111.85      9.22 o 
   0   1  11     1355.73     1402.77     23.93 o 
   1   1  11      377.66      403.72     16.68 o 
   2   1  11      149.77      139.46     11.32 o 
   3   1  11       24.87       31.59      8.79 o 
   4   1  11      475.96      437.48     22.36 o 
   5   1  11      102.85       99.25     21.64 o 
   6   1  11      579.69      512.41     37.95 o 
   7   1  11       68.11       71.34     14.81 o 
   8   1  11        5.86       -1.16     11.79 o 
   9   1  11      105.87      101.33     19.33 o 
  10   1  11       18.20       15.39     14.37 o 
 -11   2  11      154.64      133.84     29.13 o 
 -10   2  11      196.43      243.64     38.60 o 
  -9   2  11      111.01       77.23     21.68 o 
  -8   2  11      260.76      317.46     25.28 o 
  -7   2  11       13.26       18.22     11.91 o 
  -6   2  11      102.93      116.94     14.64 o 
  -5   2  11     1743.06     1820.01     39.02 o 
  -4   2  11       34.07       43.96     13.69 o 
  -3   2  11      977.00      898.13     26.22 o 
  -2   2  11        0.34        0.07      6.51 o 
  -1   2  11     1473.05     1437.80     29.90 o 
   0   2  11       80.28       86.90      8.16 o 
   1   2  11      798.14      783.32     27.05 o 
   2   2  11       94.82       90.35     10.51 o 
   3   2  11     2274.52     2249.64     81.26 o 
   4   2  11      298.48      287.70     16.46 o 
   5   2  11     1112.60     1092.75     29.27 o 
   6   2  11       23.56        7.69     10.68 o 
   7   2  11      293.73      301.24     26.13 o 
   8   2  11       95.44      101.59     19.81 o 
   9   2  11      133.40      137.97     20.65 o 
 -11   3  11       28.44        0.25     20.33 o 
 -10   3  11      437.20      438.06     40.87 o 
  -9   3  11       18.17       21.54     15.62 o 
  -8   3  11      323.78      360.51     27.96 o 
  -7   3  11       91.55       70.51     15.91 o 
  -6   3  11     1699.35     1626.75     40.17 o 
  -5   3  11      521.85      522.28     25.95 o 
  -4   3  11     1888.34     1858.52     44.79 o 
  -3   3  11       10.65       22.57      8.68 o 
  -2   3  11     2202.41     2136.03     41.47 o 
  -1   3  11        7.29        1.46      7.40 o 
   0   3  11     1692.47     1655.14     48.17 o 
   1   3  11       55.25       60.95      9.43 o 
   2   3  11     3574.86     3627.60     50.92 o 
   3   3  11      357.10      350.69     17.78 o 
   4   3  11      877.39      882.70     26.61 o 
   5   3  11       49.28       33.91     10.64 o 
   6   3  11      128.07      148.11     30.36 o 
   7   3  11       57.12       55.05     15.30 o 
   8   3  11      187.15      202.14     22.42 o 
   9   3  11        4.55       44.26     16.62 o 
 -10   4  11      194.45      209.17     26.97 o 
  -9   4  11       13.71       25.22     15.29 o 
  -8   4  11      125.51      148.58     18.06 o 
  -7   4  11        1.06       -3.16     14.81 o 
  -6   4  11        0.62       -7.53      9.57 o 
  -5   4  11      106.15       85.15     13.74 o 
  -4   4  11      520.81      501.25     23.62 o 
  -3   4  11      873.48      916.69     30.58 o 
  -2   4  11       79.35       63.76     11.44 o 
  -1   4  11      127.54      133.86     16.62 o 
   0   4  11       20.62       18.19     18.22 o 
   1   4  11      314.19      326.56     23.13 o 
   2   4  11       59.29       75.21     11.18 o 
   3   4  11       37.09       29.09      9.65 o 
   4   4  11      103.23       77.27     20.92 o 
   5   4  11       16.19        7.33      9.45 o 
   6   4  11       63.58       90.54     14.10 o 
   7   4  11       50.63       38.79     15.46 o 
   8   4  11      116.75      161.21     21.64 o 
   9   4  11       10.79        0.08     15.77 o 
  -9   5  11      108.18      103.51     19.11 o 
  -8   5  11      400.63      465.94     28.31 o 
  -7   5  11       71.05       55.20     21.10 o 
  -6   5  11      388.11      395.48     24.44 o 
  -5   5  11       43.96       49.09     13.02 o 
  -4   5  11     1372.84     1363.96     38.50 o 
  -3   5  11       48.90       47.58     14.31 o 
  -2   5  11     1352.05     1427.02     45.09 o 
  -1   5  11       81.89       71.45     17.35 o 
   0   5  11     1033.52     1003.98     45.19 o 
   1   5  11        2.73        6.66     10.97 o 
   2   5  11       71.63       87.23     17.27 o 
   3   5  11       12.10       -0.62      9.08 o 
   4   5  11      880.37      952.83     29.57 o 
   5   5  11        0.71        8.89     10.82 o 
   6   5  11      559.68      537.38     28.94 o 
   7   5  11       29.31       21.03     12.93 o 
   8   5  11      129.57      104.68     34.50 o 
  -8   6  11       69.63       96.66     18.03 o 
  -7   6  11      214.01      230.30     35.03 o 
  -6   6  11       55.96       63.23     15.45 o 
  -5   6  11      373.39      368.75     24.68 o 
  -4   6  11       58.25       53.91     14.09 o 
  -3   6  11      656.02      687.52     40.05 o 
  -2   6  11      655.91      662.91     55.51 o 
  -1   6  11      722.26      714.07     71.17 o 
   0   6  11       34.08       43.17     14.81 o 
   1   6  11      766.33      709.70     36.15 o 
   2   6  11      205.28      182.64     22.12 o 
   3   6  11      322.37      291.74     26.45 o 
   4   6  11       75.93       93.25     16.54 o 
   5   6  11      133.60      156.17     17.81 o 
   6   6  11       63.86       41.02     17.90 o 
   7   6  11      102.46      141.47     18.98 o 
  -7   7  11       24.84       47.77     18.31 o 
  -6   7  11      453.29      383.95     32.14 o 
  -5   7  11       31.50       47.51     15.69 o 
  -4   7  11      107.17      110.65     20.85 o 
  -3   7  11       99.64       93.01     20.33 o 
  -2   7  11       40.91       13.94     18.60 o 
  -1   7  11        6.38       28.12     16.03 o 
   0   7  11       57.51       64.02     18.55 o 
   1   7  11       64.35       42.20     17.30 o 
   2   7  11       70.82       91.32     20.00 o 
   3   7  11      134.69      139.13     23.60 o 
   4   7  11       37.60       23.79     16.85 o 
   5   7  11       30.11       44.03     18.37 o 
   6   7  11       47.31       17.41     15.29 o 
  -5   8  11      431.62      435.13     35.52 o 
  -4   8  11        8.72       -0.58     16.82 o 
  -3   8  11      458.19      485.55     36.33 o 
  -2   8  11       69.52       45.66     18.65 o 
  -1   8  11      255.15      265.67     29.15 o 
   0   8  11        7.28      -17.89     14.24 o 
   1   8  11      231.42      265.84     31.57 o 
   2   8  11        6.32        2.68     16.09 o 
   3   8  11      361.15      355.19     40.38 o 
   4   8  11        0.05       14.35     17.54 o 
 -10   0  12      484.03      491.91     59.67 o 
  -8   0  12      385.52      376.30     49.97 o 
  -6   0  12       37.82       16.04     20.14 o 
  -4   0  12     2890.34     2902.91     67.32 o 
  -2   0  12     3328.55     3216.22     54.05 o 
   0   0  12     3126.00     3078.36     54.13 o 
   2   0  12      337.12      355.16     20.56 o 
   4   0  12      975.16      997.49     45.09 o 
   6   0  12     1539.21     1604.96     62.08 o 
   8   0  12      514.18      526.42     43.86 o 
 -11   1  12       26.30       17.42     21.72 o 
 -10   1  12      129.42      155.29     46.62 o 
  -9   1  12      217.52      246.89     48.67 o 
  -8   1  12      172.00      128.70     24.75 o 
  -7   1  12       25.33       27.89     21.07 o 
  -6   1  12       16.55       21.69     12.56 o 
  -5   1  12      415.84      387.62     23.50 o 
  -4   1  12       78.47       67.82     10.85 o 
  -3   1  12     1804.28     1776.30     49.42 o 
  -2   1  12       13.69        9.79      6.34 o 
  -1   1  12     1152.50     1121.51     21.80 o 
   0   1  12        7.82        4.56      5.68 o 
   1   1  12      464.23      470.45     15.76 o 
   2   1  12       24.61       34.16      8.86 o 
   3   1  12       12.13       21.49      9.07 o 
   4   1  12      635.07      656.23     35.10 o 
   5   1  12      313.38      283.84     21.09 o 
   6   1  12      266.93      267.73     21.33 o 
   7   1  12        2.51        0.81     11.34 o 
   8   1  12      233.95      244.79     23.73 o 
   9   1  12       32.87       28.21     14.71 o 
 -11   2  12       76.60       89.49     28.16 o 
 -10   2  12      217.42      278.83     34.55 o 
  -9   2  12      129.03       99.29     25.17 o 
  -8   2  12       74.19       75.29     30.21 o 
  -7   2  12       17.65       50.03     18.41 o 
  -6   2  12      709.13      738.36     33.21 o 
  -5   2  12       71.26       73.43     17.76 o 
  -4   2  12      946.48      934.19     28.20 o 
  -3   2  12       93.12      110.68     20.38 o 
  -2   2  12     1001.51      999.10     30.74 o 
  -1   2  12      176.33      181.10     13.59 o 
   0   2  12     1475.86     1400.23     25.24 o 
   1   2  12      177.61      199.55     17.38 o 
   2   2  12     1281.48     1322.86     32.49 o 
   3   2  12       37.97       46.12     10.21 o 
   4   2  12      321.22      351.09     18.70 o 
   5   2  12      369.17      352.86     43.22 o 
   6   2  12      403.04      396.47     30.09 o 
   7   2  12      192.98      201.38     21.29 o 
   8   2  12      135.83      108.77     19.00 o 
   9   2  12      106.66      128.58     21.38 o 
 -10   3  12       85.80      103.78     26.54 o 
  -9   3  12      308.97      345.86     41.70 o 
  -8   3  12       17.59       36.07     21.42 o 
  -7   3  12      472.82      481.16     37.71 o 
  -6   3  12        0.12        8.53      9.77 o 
  -5   3  12      561.01      559.14     25.16 o 
  -4   3  12       23.58       25.57     10.26 o 
  -3   3  12     2741.50     2602.06     71.97 o 
  -2   3  12        5.10        4.52      8.19 o 
  -1   3  12     1688.51     1743.58     40.34 o 
   0   3  12      512.35      479.87     33.29 o 
   1   3  12     1372.80     1366.80     40.76 o 
   2   3  12      641.83      638.21     22.32 o 
   3   3  12      653.35      582.56     22.37 o 
   4   3  12        1.00       -3.50      8.41 o 
   5   3  12      241.47      287.25     20.60 o 
   6   3  12      190.70      197.67     22.02 o 
   7   3  12      517.37      472.96     28.72 o 
   8   3  12        3.82       21.13     14.93 o 
   9   3  12       77.73       85.08     19.18 o 
 -10   4  12        0.57       -2.62     16.06 o 
  -9   4  12      231.83      261.90     39.62 o 
  -8   4  12       31.36       36.46     16.27 o 
  -7   4  12       69.04       56.79     19.73 o 
  -6   4  12      147.56      154.53     17.68 o 
  -5   4  12        8.06       19.41     10.72 o 
  -4   4  12      517.02      516.13     24.95 o 
  -3   4  12        8.53       13.07      9.76 o 
  -2   4  12      154.70      158.57     17.30 o 
  -1   4  12       42.63        8.19     11.50 o 
   0   4  12      217.74      180.80     19.73 o 
   1   4  12       23.07        2.54     12.29 o 
   2   4  12      407.61      375.89     27.82 o 
   3   4  12       29.81       30.49     10.38 o 
   4   4  12      125.20       75.56     12.85 o 
   5   4  12      343.25      339.30     20.86 o 
   6   4  12       57.29       60.78     13.72 o 
   7   4  12      114.83      152.69     20.54 o 
   8   4  12        0.09       -0.74     14.09 o 
  -9   5  12      259.34      280.47     30.31 o 
  -8   5  12       36.56       39.70     15.03 o 
  -7   5  12      399.94      335.39     28.82 o 
  -6   5  12        2.33       -1.84     11.19 o 
  -5   5  12      846.15      829.93     85.06 o 
  -4   5  12       96.32       75.96     14.73 o 
  -3   5  12      657.24      636.25     43.87 o 
  -2   5  12      113.09      113.69     18.41 o 
  -1   5  12     1783.09     1746.42     54.57 o 
   0   5  12        3.52       -2.62     10.78 o 
   1   5  12      542.08      581.63     34.32 o 
   2   5  12        0.07        4.54     12.19 o 
   3   5  12      552.74      627.91     34.38 o 
   4   5  12       14.58       12.11     10.60 o 
   5   5  12      738.16      732.89     31.97 o 
   6   5  12      128.44      120.32     16.26 o 
   7   5  12      185.63      208.31     20.16 o 
  -8   6  12      147.38      189.63     27.18 o 
  -7   6  12       63.49       65.51     25.17 o 
  -6   6  12      311.81      222.79     22.07 o 
  -5   6  12       31.96       39.20     14.48 o 
  -4   6  12      289.63      292.93     22.66 o 
  -3   6  12       30.29       18.88     15.06 o 
  -2   6  12      715.77      703.88     42.77 o 
  -1   6  12       28.40       31.61     15.20 o 
   0   6  12      787.59      727.87     37.46 o 
   1   6  12       38.21       56.80     17.53 o 
   2   6  12      101.75      163.94     22.11 o 
   3   6  12      195.60      186.60     23.37 o 
   4   6  12      139.08      129.71     32.28 o 
   5   6  12       27.06       21.95     14.46 o 
   6   6  12      124.01      108.06     17.26 o 
  -7   7  12       43.44       66.46     32.10 o 
  -6   7  12       14.90       32.81     15.77 o 
  -5   7  12      159.16      163.30     34.18 o 
  -4   7  12        1.42       14.99     16.72 o 
  -3   7  12       52.51       90.09     21.16 o 
  -2   7  12       13.68       -8.04     14.64 o 
  -1   7  12        8.88       12.13     14.80 o 
   0   7  12       26.53       20.16     16.08 o 
   1   7  12       87.45       47.29     18.08 o 
   2   7  12       30.93       23.57     16.56 o 
   3   7  12       59.39       48.22     18.12 o 
   4   7  12      137.75      109.88     23.31 o 
   5   7  12        1.09       19.76     17.62 o 
  -4   8  12      344.98      390.81     35.09 o 
  -3   8  12        2.37        1.37     16.55 o 
  -2   8  12      396.36      440.09     38.32 o 
  -1   8  12        4.17       -1.97     16.38 o 
   0   8  12      207.35      191.28     27.61 o 
   1   8  12        1.30       20.32     18.30 o 
   2   8  12      593.69      592.03     49.10 o 
   3   8  12       16.79        2.46     19.38 o 
 -11   0  13       67.72       75.71     36.92 o 
  -9   0  13      903.69      924.89     76.45 o 
  -7   0  13      320.03      272.25     43.26 o 
  -5   0  13     1965.11     1940.03     91.00 o 
  -3   0  13     2345.31     2374.28     60.80 o 
  -1   0  13     2575.30     2586.86     49.98 o 
   1   0  13     3317.78     3311.46     59.45 o 
   3   0  13      181.02      189.09     24.52 o 
   5   0  13     1370.01     1375.07     56.04 o 
   7   0  13     1142.69     1067.57     65.64 o 
   9   0  13      219.16      306.08     75.71 o 
 -10   1  13       89.87      117.48     28.08 o 
  -9   1  13       61.65       58.76     22.51 o 
  -8   1  13      474.08      506.93     40.85 o 
  -7   1  13      232.36      223.92     28.87 o 
  -6   1  13        4.40        5.96     13.71 o 
  -5   1  13       31.88       22.20     12.14 o 
  -4   1  13      343.13      324.24     21.95 o 
  -3   1  13        0.56       -6.27      7.17 o 
  -2   1  13      530.49      496.67     18.06 o 
  -1   1  13       34.63       36.14      8.49 o 
   0   1  13      521.53      523.17     16.68 o 
   1   1  13      346.50      338.62     19.25 o 
   2   1  13      843.18      860.27     24.49 o 
   3   1  13     1080.72     1102.74     33.64 o 
   4   1  13      432.07      413.86     23.39 o 
   5   1  13      441.63      437.47     31.65 o 
   6   1  13      138.64      149.72     18.39 o 
   7   1  13      486.85      505.27     42.36 o 
   8   1  13       31.67       18.61     13.74 o 
   9   1  13      173.20      170.73     22.80 o 
 -10   2  13        0.65       -1.08     19.25 o 
  -9   2  13      164.86      168.00     29.89 o 
  -8   2  13      111.50      109.09     25.30 o 
  -7   2  13      512.70      558.61     40.34 o 
  -6   2  13      117.18      124.69     20.80 o 
  -5   2  13      164.81      168.86     19.36 o 
  -4   2  13       19.86       13.38     11.52 o 
  -3   2  13      352.00      365.66     19.59 o 
  -2   2  13       81.38       64.63     11.64 o 
  -1   2  13      839.10      877.56     26.72 o 
   0   2  13      250.25      292.58     17.75 o 
   1   2  13      533.58      545.28     20.30 o 
   2   2  13       27.90       17.14      8.91 o 
   3   2  13      253.44      263.65     16.41 o 
   4   2  13      284.68      317.66     21.62 o 
   5   2  13       68.80       69.90     14.25 o 
   6   2  13      421.19      411.09     36.55 o 
   7   2  13      341.43      370.28     43.55 o 
   8   2  13       25.10       13.68     14.42 o 
 -10   3  13       50.90       32.10     22.00 o 
  -9   3  13       47.79       22.15     20.14 o 
  -8   3  13      492.98      523.26     32.91 o 
  -7   3  13       11.76      -14.50     12.06 o 
  -6   3  13     1214.16     1196.19     50.85 o 
  -5   3  13       65.91       64.37     13.29 o 
  -4   3  13     1348.01     1360.18     36.52 o 
  -3   3  13      141.03      133.27     22.18 o 
  -2   3  13     3257.46     3184.64     57.52 o 
  -1   3  13      187.75      191.29     19.36 o 
   0   3  13      634.39      638.43     30.39 o 
   1   3  13      131.01      129.61     14.63 o 
   2   3  13     2126.57     2150.04     43.94 o 
   3   3  13       10.26       16.70      9.31 o 
   4   3  13      635.86      615.13     39.78 o 
   5   3  13      180.64      179.73     19.28 o 
   6   3  13      344.59      381.01     25.90 o 
   7   3  13        3.81      -11.69     11.86 o 
   8   3  13      306.19      309.63     35.85 o 
  -9   4  13       41.78       96.90     28.64 o 
  -8   4  13        3.44       15.22     14.61 o 
  -7   4  13        0.72        4.55     13.78 o 
  -6   4  13       65.66       45.64     13.48 o 
  -5   4  13      580.39      566.11     35.95 o 
  -4   4  13        4.58       11.26     10.77 o 
  -3   4  13       11.35       17.08     11.03 o 
  -2   4  13       49.52       59.71     15.74 o 
  -1   4  13       70.10       46.86     15.24 o 
   0   4  13       11.45       24.89     13.20 o 
   1   4  13       72.12       81.29     16.31 o 
   2   4  13      108.29      131.21     23.37 o 
   3   4  13       27.44       27.82     10.63 o 
   4   4  13      288.76      293.70     22.17 o 
   5   4  13       23.07       21.88     11.91 o 
   6   4  13      375.72      388.35     26.75 o 
   7   4  13        1.87        6.87     14.25 o 
  -8   5  13      280.90      249.57     27.88 o 
  -7   5  13       26.36       22.02     13.77 o 
  -6   5  13      184.93      203.77     20.90 o 
  -5   5  13       19.98       14.90     11.61 o 
  -4   5  13      936.56      901.36     49.04 o 
  -3   5  13      205.11      194.74     23.14 o 
  -2   5  13      946.75     1010.89     40.47 o 
  -1   5  13      289.08      275.81     24.69 o 
   0   5  13     1378.68     1347.74     56.01 o 
   1   5  13        0.08        9.00     12.81 o 
   2   5  13      598.54      609.95     34.02 o 
   3   5  13        4.55        6.81     13.31 o 
   4   5  13      221.80      268.59     26.80 o 
   5   5  13       43.81       53.19     18.51 o 
   6   5  13      315.15      337.81     23.58 o 
   7   5  13        0.24        0.73     14.98 o 
  -7   6  13      128.33       81.17     20.80 o 
  -6   6  13       87.55       35.52     17.95 o 
  -5   6  13      283.78      264.30     24.17 o 
  -4   6  13      216.62      206.94     25.62 o 
  -3   6  13     1188.86     1158.78     46.70 o 
  -2   6  13      100.13       85.39     19.33 o 
  -1   6  13      280.44      284.38     26.97 o 
   0   6  13        5.83        3.36     13.26 o 
   1   6  13      366.32      316.33     38.22 o 
   2   6  13       63.54       75.74     18.98 o 
   3   6  13      394.47      362.95     30.47 o 
   4   6  13       48.75       65.98     24.43 o 
   5   6  13      168.35      185.53     26.31 o 
   6   6  13       26.58       14.24     15.43 o 
  -6   7  13      168.96      183.49     23.23 o 
  -5   7  13        0.34       14.93     18.07 o 
  -4   7  13       14.22       10.38     17.72 o 
  -3   7  13        5.82       -3.08     15.83 o 
  -2   7  13        1.89       14.58     16.29 o 
  -1   7  13      144.01      115.44     22.82 o 
   0   7  13      305.50      279.00     28.83 o 
   1   7  13        0.50        5.77     15.77 o 
   2   7  13      132.36      142.15     26.30 o 
   3   7  13        8.28        4.93     16.35 o 
   4   7  13        2.46        1.27     17.51 o 
  -3   8  13      310.15      303.85     32.29 o 
  -2   8  13       19.18        0.74     17.10 o 
  -1   8  13      577.61      502.36     38.57 o 
   0   8  13        4.29        9.08     17.53 o 
   1   8  13      296.76      352.36     34.71 o 
 -10   0  14      357.04      364.36     57.81 o 
  -8   0  14     1859.71     2004.92    103.30 o 
  -6   0  14     1281.58     1335.87     80.56 o 
  -4   0  14     1039.98     1031.92     65.64 o 
  -2   0  14     1549.48     1680.55     52.43 o 
   0   0  14     2006.51     2048.91     46.56 o 
   2   0  14      982.26      992.55     67.69 o 
   4   0  14      485.44      525.49     37.38 o 
   6   0  14      570.64      526.05     41.50 o 
   8   0  14      475.00      480.95     60.60 o 
 -10   1  14       28.77        7.22     20.64 o 
  -9   1  14      118.41       99.85     25.69 o 
  -8   1  14       70.96       50.05     30.77 o 
  -7   1  14       13.33        7.50     31.51 o 
  -6   1  14      146.58      133.61     25.42 o 
  -5   1  14      146.59      138.92     18.25 o 
  -4   1  14        4.50       19.43     11.17 o 
  -3   1  14      407.99      438.21     24.99 o 
  -2   1  14       86.88       85.72     11.75 o 
  -1   1  14      617.16      619.64     20.65 o 
   0   1  14       15.87       21.06      7.81 o 
   1   1  14       16.10        8.98      8.22 o 
   2   1  14     1199.44     1141.17     28.91 o 
   3   1  14     1544.93     1533.51     58.67 o 
   4   1  14      388.32      403.80     40.62 o 
   5   1  14      328.57      308.06     24.49 o 
   6   1  14      241.15      246.09     22.95 o 
   7   1  14       76.21       62.79     16.97 o 
   8   1  14      242.21      238.91     24.85 o 
 -10   2  14      122.83      135.02     47.92 o 
  -9   2  14        1.08        9.51     18.74 o 
  -8   2  14      238.42      312.56     35.82 o 
  -7   2  14        2.47       17.97     18.17 o 
  -6   2  14      988.16     1027.46     39.97 o 
  -5   2  14      115.70      128.00     33.30 o 
  -4   2  14      373.14      471.84     28.00 o 
  -3   2  14        4.52        0.33      8.67 o 
  -2   2  14      313.65      382.73     20.60 o 
  -1   2  14      219.21      167.77     27.72 o 
   0   2  14     1388.57     1411.85     39.08 o 
   1   2  14       30.08       27.24     13.19 o 
   2   2  14     1377.91     1390.69     32.32 o 
   3   2  14      213.43      206.27     15.98 o 
   4   2  14      261.54      288.79     21.56 o 
   5   2  14      225.61      216.17     33.80 o 
   6   2  14      287.32      317.46     30.98 o 
   7   2  14       84.88       83.33     17.89 o 
   8   2  14      190.55      195.23     23.81 o 
  -9   3  14      302.97      303.89     36.77 o 
  -8   3  14        8.13        6.15     18.20 o 
  -7   3  14     1403.27     1288.73     54.03 o 
  -6   3  14        0.95       16.78     14.27 o 
  -5   3  14      689.42      717.44     29.37 o 
  -4   3  14        7.60       11.63     10.24 o 
  -3   3  14     1500.33     1429.84     37.62 o 
  -2   3  14       98.79       88.04     16.58 o 
  -1   3  14     1104.80     1187.68     40.14 o 
   0   3  14      244.08      249.26     35.10 o 
   1   3  14     1374.58     1411.55     44.67 o 
   2   3  14       27.14       39.33     11.92 o 
   3   3  14     1031.77     1096.66     33.66 o 
   4   3  14       63.24       51.86     12.18 o 
   5   3  14      377.34      368.26     25.11 o 
   6   3  14      161.79      154.43     20.35 o 
   7   3  14      240.28      179.05     22.29 o 
  -9   4  14        3.21       17.68     22.92 o 
  -8   4  14      107.82      143.96     23.27 o 
  -7   4  14       10.73       18.83     15.78 o 
  -6   4  14       92.78      104.32     16.91 o 
  -5   4  14        0.23        1.75     11.21 o 
  -4   4  14       81.59       69.65     14.88 o 
  -3   4  14       48.35       22.53     17.50 o 
  -2   4  14      160.51      118.15     33.68 o 
  -1   4  14      109.52      119.74     18.57 o 
   0   4  14        0.05       -4.90     11.85 o 
   1   4  14      322.89      339.96     31.68 o 
   2   4  14      106.28      134.44     26.15 o 
   3   4  14       40.80       37.62     15.05 o 
   4   4  14       23.18       19.29     11.92 o 
   5   4  14      298.49      275.82     34.33 o 
   6   4  14       25.30       30.62     14.79 o 
   7   4  14      166.02      146.59     21.30 o 
  -8   5  14       22.58       62.78     19.86 o 
  -7   5  14      389.30      384.59     27.42 o 
  -6   5  14       38.98       43.78     15.01 o 
  -5   5  14      642.25      656.48     31.10 o 
  -4   5  14        6.46        6.87     11.60 o 
  -3   5  14      811.39      923.88     52.16 o 
  -2   5  14      113.63       93.74     34.14 o 
  -1   5  14     1663.81     1709.00     53.47 o 
   0   5  14       29.80       25.53     18.33 o 
   1   5  14     1063.93     1129.82     44.07 o 
   2   5  14       80.01       83.05     18.94 o 
   3   5  14      268.01      298.89     28.15 o 
   4   5  14        5.22       -3.09     15.28 o 
   5   5  14      429.51      424.72     32.85 o 
   6   5  14        1.50       10.23     15.14 o 
  -7   6  14       25.96       29.10     16.52 o 
  -6   6  14      122.56      128.37     20.25 o 
  -5   6  14       34.42       56.42     18.90 o 
  -4   6  14      387.44      382.83     31.91 o 
  -3   6  14      143.65      166.84     24.87 o 
  -2   6  14      745.36      649.04     38.08 o 
  -1   6  14        1.44      -18.42     12.28 o 
   0   6  14      283.15      277.82     27.99 o 
   1   6  14       37.24       38.54     17.14 o 
   2   6  14      229.24      207.96     26.00 o 
   3   6  14       29.40       20.24     19.36 o 
   4   6  14      288.68      315.97     31.04 o 
   5   6  14       13.74       29.03     21.00 o 
  -5   7  14      113.00      115.29     44.99 o 
  -4   7  14        0.51      -14.92     17.04 o 
  -3   7  14       39.46       48.98     20.38 o 
  -2   7  14       77.87      109.03     34.93 o 
  -1   7  14       59.65       16.70     17.04 o 
   0   7  14        9.20       -0.33     16.98 o 
   1   7  14      430.48      457.04     35.87 o 
   2   7  14        0.40       -3.42     16.60 o 
   3   7  14       31.94       26.97     19.38 o 
  -9   0  15      675.38      720.15     72.72 o 
  -7   0  15      909.50      812.26     69.74 o 
  -5   0  15     1824.94     1821.07     92.86 o 
  -3   0  15      883.21      965.54     63.77 o 
  -1   0  15     2169.28     2137.15     61.69 o 
   1   0  15     1487.35     1462.80     51.79 o 
   3   0  15     2239.99     2389.83    127.55 o 
   5   0  15      774.21      816.61     48.75 o 
   7   0  15      367.88      364.44     38.99 o 
 -10   1  15      219.69      179.14     33.40 o 
  -9   1  15       61.20       76.00     24.60 o 
  -8   1  15       51.41       65.82     22.94 o 
  -7   1  15       13.44        1.82     16.65 o 
  -6   1  15      525.97      478.13     38.89 o 
  -5   1  15      157.15      151.57     25.17 o 
  -4   1  15       21.93       41.97     18.86 o 
  -3   1  15       71.98       63.83     24.69 o 
  -2   1  15      814.36      820.90     32.86 o 
  -1   1  15       22.96        0.88      8.08 o 
   0   1  15     1112.62     1082.73     46.94 o 
   1   1  15      134.50      119.26     12.75 o 
   2   1  15        1.81        4.48     10.50 o 
   3   1  15      310.64      292.34     33.54 o 
   4   1  15      618.06      650.73     29.93 o 
   5   1  15       38.91       29.43     24.49 o 
   6   1  15       26.05       34.53     14.83 o 
   7   1  15      209.12      248.90     29.39 o 
  -9   2  15      178.78      115.39     59.48 o 
  -8   2  15        7.40       24.33     19.88 o 
  -7   2  15     1628.92     1669.77     82.79 o 
  -6   2  15       21.99       19.35     18.26 o 
  -5   2  15     1014.94     1002.57     39.55 o 
  -4   2  15       21.81       27.80     13.68 o 
  -3   2  15      561.56      530.35     24.21 o 
  -2   2  15       99.81       94.58     13.66 o 
  -1   2  15      527.43      558.13     58.86 o 
   0   2  15      237.98      241.99     21.58 o 
   1   2  15     1974.03     2088.73     45.56 o 
   2   2  15      267.88      257.70     17.28 o 
   3   2  15      587.40      629.80     28.41 o 
   4   2  15        1.24       16.79     11.70 o 
   5   2  15       48.79       51.27     14.95 o 
   6   2  15      176.57      159.03     20.58 o 
   7   2  15       76.50       67.64     17.37 o 
  -9   3  15        7.99       35.02     22.94 o 
  -8   3  15      479.92      489.77    122.51 o 
  -7   3  15      117.26      129.34     21.66 o 
  -6   3  15     1112.96     1188.92     47.12 o 
  -5   3  15        1.67      -11.25     11.91 o 
  -4   3  15      650.76      637.99     28.45 o 
  -3   3  15       19.11        6.56     10.84 o 
  -2   3  15     1198.40     1245.69     42.16 o 
  -1   3  15       15.00        3.72     19.96 o 
   0   3  15     1038.75     1043.53     39.43 o 
   1   3  15        8.15       -0.34     14.50 o 
   2   3  15     2257.42     2286.70     59.24 o 
   3   3  15       30.54       20.97     12.13 o 
   4   3  15      801.26      794.02     33.43 o 
   5   3  15      318.60      365.33     25.56 o 
   6   3  15      298.59      303.64     25.45 o 
   7   3  15       19.81       24.23     15.54 o 
  -8   4  15        3.13       11.71     15.34 o 
  -7   4  15       10.25       13.68     16.65 o 
  -6   4  15       19.55       31.45     16.06 o 
  -5   4  15       12.31        6.17     12.44 o 
  -4   4  15        1.11       -2.76     10.85 o 
  -3   4  15        9.62        0.66     12.97 o 
  -2   4  15       35.10       27.46     14.13 o 
  -1   4  15        1.30        5.05     13.68 o 
   0   4  15      250.03      236.96     24.37 o 
   1   4  15       35.90       22.26     14.26 o 
   2   4  15       61.83       54.08     17.12 o 
   3   4  15       20.18       13.15     14.83 o 
   4   4  15      118.15       89.32     32.39 o 
   5   4  15        2.77        2.83     12.87 o 
   6   4  15       39.54       50.95     16.76 o 
  -7   5  15       10.05      -11.37     15.18 o 
  -6   5  15      404.43      411.74     27.84 o 
  -5   5  15       70.01       51.67     15.89 o 
  -4   5  15     1076.28     1046.45     57.31 o 
  -3   5  15       23.69       29.63     16.27 o 
  -2   5  15      787.26      741.31     38.77 o 
  -1   5  15       23.83        8.05     15.06 o 
   0   5  15     1050.96     1086.63     44.83 o 
   1   5  15       34.49       17.68     15.71 o 
   2   5  15      530.01      547.52     56.71 o 
   3   5  15       10.91       -4.60     16.76 o 
   4   5  15      537.98      582.70     37.81 o 
   5   5  15       13.54       33.27     17.97 o 
  -6   6  15        0.05        4.91     14.56 o 
  -5   6  15      218.53      212.60     68.39 o 
  -4   6  15        0.18       -8.55     15.42 o 
  -3   6  15      506.88      485.11     59.05 o 
  -2   6  15       96.98       44.76     29.71 o 
  -1   6  15      237.42      225.25     27.40 o 
   0   6  15       15.98       32.92     17.69 o 
   1   6  15      270.71      293.88     55.29 o 
   2   6  15       33.06       36.85     18.39 o 
   3   6  15      319.05      308.43     42.37 o 
   4   6  15       87.31      117.41     23.47 o 
  -4   7  15       92.28      108.12     26.29 o 
  -3   7  15        9.43        4.99     17.93 o 
  -2   7  15       62.14       57.21     21.26 o 
  -1   7  15       69.12       73.05     21.72 o 
   0   7  15      176.59      159.32     27.50 o 
   1   7  15       21.06       -0.25     18.78 o 
   2   7  15      225.08      178.75     32.90 o 
  -8   0  16      822.52      658.61     68.99 o 
  -6   0  16     1751.21     1986.28    102.56 o 
  -4   0  16     2923.83     2914.90    117.85 o 
  -2   0  16     1981.71     2053.95    119.71 o 
   0   0  16     1379.23     1369.75     88.95 o 
   2   0  16     4106.21     4246.53     98.99 o 
   4   0  16      535.41      627.07     80.56 o 
   6   0  16      334.67      311.62     37.18 o 
  -9   1  16       78.19      102.67     28.34 o 
  -8   1  16       12.64       13.73     19.61 o 
  -7   1  16       45.93       59.77     22.98 o 
  -6   1  16      124.69      133.10     64.89 o 
  -5   1  16      117.16      176.76     28.99 o 
  -4   1  16       54.61       21.92     19.95 o 
  -3   1  16      251.91      247.52     22.17 o 
  -2   1  16       99.65       80.93     16.18 o 
  -1   1  16      599.45      625.10     39.66 o 
   0   1  16       41.49       39.13     11.10 o 
   1   1  16       44.02       30.68     13.59 o 
   2   1  16       66.94       48.54     13.45 o 
   3   1  16      365.53      346.10     23.22 o 
   4   1  16      163.72      177.73     19.86 o 
   5   1  16       71.12       76.38     19.92 o 
   6   1  16       51.11       42.75     15.24 o 
   7   1  16       17.73        0.86     14.38 o 
  -9   2  16       37.39       26.07     21.87 o 
  -8   2  16      220.87      204.44     66.57 o 
  -7   2  16        0.23       -7.46     17.90 o 
  -6   2  16     1285.86     1382.00     77.20 o 
  -5   2  16        1.49       -2.26     13.36 o 
  -4   2  16      915.06      842.20     37.78 o 
  -3   2  16        4.85        7.22     12.32 o 
  -2   2  16      246.59      271.88     19.56 o 
  -1   2  16       44.15       39.40     14.65 o 
   0   2  16      876.61      860.95     69.75 o 
   1   2  16      212.54      226.42     23.02 o 
   2   2  16      604.44      646.67     28.59 o 
   3   2  16       16.32        5.12     11.59 o 
   4   2  16      548.25      530.48     28.99 o 
   5   2  16       65.85       48.03     16.47 o 
   6   2  16       44.49       50.21     15.92 o 
  -8   3  16       12.91       18.16     21.02 o 
  -7   3  16     1074.61     1066.23     59.34 o 
  -6   3  16        1.86       -5.80     13.31 o 
  -5   3  16      942.87      955.27     44.79 o 
  -4   3  16        0.01        1.21     13.72 o 
  -3   3  16      737.51      739.66     30.22 o 
  -2   3  16       64.91       33.09     15.47 o 
  -1   3  16     1585.31     1646.21     50.34 o 
   0   3  16      193.07      190.79     27.37 o 
   1   3  16     2032.74     2029.37     56.57 o 
   2   3  16        1.03       -4.39     13.80 o 
   3   3  16      689.31      655.70     35.98 o 
   4   3  16        0.78       23.61     16.07 o 
   5   3  16      614.05      611.71     69.90 o 
   6   3  16       13.02       23.90     15.16 o 
  -8   4  16       55.66       38.42     24.13 o 
  -7   4  16        2.79       -0.42     16.05 o 
  -6   4  16        6.78       22.01     17.09 o 
  -5   4  16       61.19       83.86     19.96 o 
  -4   4  16       29.73       40.78     13.80 o 
  -3   4  16       25.09       -8.13     13.78 o 
  -2   4  16       55.59       54.75     23.40 o 
  -1   4  16      172.95      152.73     24.75 o 
   0   4  16        0.38       -3.53     13.46 o 
   1   4  16       87.06       86.90     27.78 o 
   2   4  16       61.81       60.08     17.56 o 
   3   4  16      110.22      143.87     22.97 o 
   4   4  16       64.42       49.69     27.04 o 
   5   4  16       31.07       36.23     23.19 o 
  -6   5  16        1.44        7.44     16.52 o 
  -5   5  16      732.76      742.79     41.02 o 
  -4   5  16        0.03       10.43     16.37 o 
  -3   5  16      636.05      576.18     37.09 o 
  -2   5  16        6.98       -1.96     14.56 o 
  -1   5  16      643.90      622.35     49.60 o 
   0   5  16       26.28       20.80     15.94 o 
   1   5  16      614.16      671.61     38.83 o 
   2   5  16       22.48        1.14     15.90 o 
   3   5  16      777.94      831.90     48.82 o 
   4   5  16       21.45       18.35     18.22 o 
  -5   6  16        5.93       -1.78     16.78 o 
  -4   6  16      187.32      156.40     25.90 o 
  -3   6  16        9.15      -11.68     15.96 o 
  -2   6  16      277.39      299.81     30.79 o 
  -1   6  16        2.36      -23.61     15.74 o 
   0   6  16      451.12      516.50     45.44 o 
   1   6  16       58.12      107.21     23.28 o 
   2   6  16       86.24       79.10     21.68 o 
   3   6  16      181.88       97.03     23.34 o 
  -7   0  17      540.41      561.65     65.64 o 
  -5   0  17     1784.82     1720.74     95.10 o 
  -3   0  17     2593.18     2760.50    113.75 o 
  -1   0  17     1070.79     1062.30     46.80 o 
   1   0  17      943.33     1019.62     69.37 o 
   3   0  17      700.57      753.42     58.55 o 
   5   0  17      501.09      514.46    107.59 o 
  -8   1  17       19.59       47.48     24.52 o 
  -7   1  17       46.82       15.07     20.70 o 
  -6   1  17      173.60      200.05     31.33 o 
  -5   1  17       24.45       18.89     32.45 o 
  -4   1  17       28.14       13.11     23.68 o 
  -3   1  17        0.62      -11.55     16.60 o 
  -2   1  17      650.53      596.60     32.20 o 
  -1   1  17        4.15        2.04     21.07 o 
   0   1  17      145.63      161.66     20.14 o 
   1   1  17       17.75       34.77     14.51 o 
   2   1  17       56.47       59.75     18.74 o 
   3   1  17       76.82       57.90     14.69 o 
   4   1  17      349.85      272.80     30.41 o 
   5   1  17       42.09       42.39     16.38 o 
   6   1  17      140.08      152.48     21.43 o 
  -8   2  17        7.82        2.49     19.85 o 
  -7   2  17      470.61      384.52     50.35 o 
  -6   2  17       17.22       37.84     21.49 o 
  -5   2  17     1084.99     1202.29     93.98 o 
  -4   2  17       26.98       29.34     16.11 o 
  -3   2  17      773.20      768.81     36.67 o 
  -2   2  17       37.40       12.94     18.03 o 
  -1   2  17      560.84      632.19     42.27 o 
   0   2  17      153.88      143.28     23.28 o 
   1   2  17     1181.35     1231.68     60.33 o 
   2   2  17        2.62       -5.05     16.22 o 
   3   2  17      664.36      633.03     35.70 o 
   4   2  17        6.87       10.77     13.49 o 
   5   2  17      232.49      284.79     49.31 o 
   6   2  17      199.87      247.94     41.13 o 
  -8   3  17      474.82      556.12     48.78 o 
  -7   3  17        0.10       -9.51     19.51 o 
  -6   3  17      295.74      331.54     36.93 o 
  -5   3  17        2.86        4.23     16.67 o 
  -4   3  17     1148.26     1107.56     44.26 o 
  -3   3  17       55.10        5.73     18.41 o 
  -2   3  17      540.95      562.73     41.59 o 
  -1   3  17       60.79       51.24     16.55 o 
   0   3  17      944.51      911.65     40.80 o 
   1   3  17       37.34       39.53     16.58 o 
   2   3  17      667.84      749.32     38.68 o 
   3   3  17       16.50        0.61     18.72 o 
   4   3  17      396.92      376.88     31.48 o 
   5   3  17        4.91        4.26     16.02 o 
  -7   4  17       14.43       -1.69     17.72 o 
  -6   4  17        0.47        6.90     17.13 o 
  -5   4  17       23.94       29.18     17.15 o 
  -4   4  17        9.44        4.88     18.62 o 
  -3   4  17       91.07       46.19     18.12 o 
  -2   4  17        3.30       10.84     15.37 o 
  -1   4  17       30.13       37.50     17.14 o 
   0   4  17       38.37       46.15     17.93 o 
   1   4  17      236.76      224.99     26.45 o 
   2   4  17      114.16       92.85     21.23 o 
   3   4  17       74.88       82.51     21.09 o 
   4   4  17      124.74      147.53     39.16 o 
  -5   5  17       12.00        6.37     21.24 o 
  -4   5  17      569.62      565.67     37.93 o 
  -3   5  17       19.79       25.90     17.33 o 
  -2   5  17      717.75      686.03     40.09 o 
  -1   5  17       31.75       37.28     18.18 o 
   0   5  17      624.00      628.36     55.55 o 
   1   5  17        5.91        9.06     17.62 o 
   2   5  17      553.29      647.34     40.50 o 
   3   5  17       16.07       33.83     17.92 o 
  -3   6  17      138.07      135.89     37.92 o 
  -2   6  17        2.32       -5.25     17.34 o 
  -1   6  17      269.84      229.26     29.47 o 
   0   6  17        5.75       18.62     18.91 o 
   1   6  17       86.23       61.76     21.69 o 
  -8   0  18      304.91      224.51     49.60 o 
  -6   0  18      230.51      148.80     42.14 o 
  -4   0  18     1760.20     1828.52     98.46 o 
  -2   0  18     1618.62     1770.35     92.12 o 
   0   0  18      669.20      791.75     64.89 o 
   2   0  18     1068.71     1007.98     49.96 o 
   4   0  18      424.19      400.30     56.87 o 
  -8   1  18       49.83       56.97     24.91 o 
  -7   1  18        1.17      -11.56     19.25 o 
  -6   1  18        0.13        9.26     19.64 o 
  -5   1  18       64.93       70.39     36.18 o 
  -4   1  18        0.04      -11.28     15.92 o 
  -3   1  18      429.66      390.83     44.94 o 
  -2   1  18        4.50        9.56     18.44 o 
  -1   1  18      156.09      174.28     34.68 o 
   0   1  18       18.81       27.22     24.99 o 
   1   1  18       32.85       27.71     18.58 o 
   2   1  18        1.28        7.81     20.22 o 
   3   1  18       98.65       98.99     21.06 o 
   4   1  18       75.00       92.15     18.11 o 
   5   1  18      106.89      111.95     19.70 o 
  -7   2  18      115.88       53.33     26.09 o 
  -6   2  18      336.86      280.45     38.79 o 
  -5   2  18       11.78       22.94     21.49 o 
  -4   2  18      667.93      801.11     57.43 o 
  -3   2  18        3.69       10.10     18.72 o 
  -2   2  18      909.01      999.73     51.85 o 
  -1   2  18        0.41       -3.59     17.35 o 
   0   2  18      565.34      559.94     33.08 o 
   1   2  18       25.16       24.18     19.05 o 
   2   2  18      206.92      279.65     34.51 o 
   3   2  18       42.76       60.20     18.64 o 
   4   2  18      343.77      289.94     29.17 o 
   5   2  18      153.34      164.66     25.73 o 
  -7   3  18      246.88      291.14     38.21 o 
  -6   3  18        4.04        7.99     20.59 o 
  -5   3  18      472.16      528.95     36.12 o 
  -4   3  18        8.87       38.78     26.48 o 
  -3   3  18      648.68      770.73     49.67 o 
  -2   3  18        0.27        2.15     32.63 o 
  -1   3  18      512.86      539.19     65.51 o 
   0   3  18        4.72      -16.04     21.10 o 
   1   3  18     1088.35      975.60     42.96 o 
   2   3  18       26.60       20.01     24.99 o 
   3   3  18      227.73      172.46     60.79 o 
   4   3  18        3.41       15.99     21.72 o 
  -6   4  18        2.52       -8.86     15.89 o 
  -5   4  18        8.49        1.67     22.67 o 
  -4   4  18       32.96       62.96     24.64 o 
  -3   4  18        0.95      -21.73     18.52 o 
  -2   4  18       45.74       75.09     20.81 o 
  -1   4  18        2.07        0.88     17.99 o 
   0   4  18        0.13       12.74     16.40 o 
   1   4  18       17.93       38.51     18.38 o 
   2   4  18        1.57        7.69     18.69 o 
   3   4  18       32.61       28.72     24.26 o 
  -4   5  18        9.24        0.30     21.28 o 
  -3   5  18      501.60      575.61     54.45 o 
  -2   5  18        4.66        1.83     18.47 o 
  -1   5  18      580.50      529.68     61.77 o 
   0   5  18        0.02        1.46     17.13 o 
   1   5  18       52.97       41.21     20.36 o 
  -7   0  19      117.06      129.78     42.89 o 
  -5   0  19      290.49      359.14     55.20 o 
  -3   0  19     2266.28     2320.06    111.14 o 
   1   0  19      440.13      484.82     57.06 o 
   3   0  19      419.12      440.44     55.94 o 
  -7   1  19        5.15       15.28     21.13 o 
  -6   1  19       38.06       17.62     22.11 o 
  -5   1  19       14.31       21.94     20.96 o 
  -4   1  19       86.69      133.05     45.87 o 
  -3   1  19        3.03       33.24     20.65 o 
  -2   1  19      299.79      310.29     47.74 o 
  -1   1  19        0.29       -9.59     16.97 o 
   0   1  19       31.89       54.08     30.58 o 
   1   1  19        0.81       37.29     30.21 o 
   2   1  19       16.87       45.67     17.21 o 
   3   1  19       69.88       65.26     28.48 o 
   4   1  19       44.41       21.34     18.58 o 
  -6   2  19        0.45       19.94     22.67 o 
  -5   2  19      242.43      324.23     39.15 o 
  -4   2  19       23.82       29.09     21.12 o 
  -3   2  19      227.87      332.29     52.21 o 
  -2   2  19       30.26       17.71     20.83 o 
  -1   2  19      555.17      662.44    120.65 o 
   0   2  19       16.81       17.07     20.30 o 
   1   2  19      321.51      409.11     39.08 o 
   2   2  19       32.60       32.68     22.61 o 
   3   2  19      147.77      163.02     30.47 o 
  -5   3  19        0.06       -0.38     21.32 o 
  -4   3  19      672.15      704.95     51.61 o 
  -3   3  19        1.72       -0.43     19.86 o 
  -2   3  19      403.11      406.43     39.99 o 
  -1   3  19       17.56       15.80     21.48 o 
   0   3  19      851.55      877.00     43.54 o 
   1   3  19       56.14       72.93     21.24 o 
   2   3  19       98.62       75.98     27.02 o 
   3   3  19        0.46        0.02     20.51 o 
  -4   4  19        1.60       -3.19     20.69 o 
  -3   4  19       13.18       39.28     26.04 o 
  -2   4  19        0.59        1.20     20.75 o 
  -1   4  19       24.62       17.92     18.21 o 
   0   4  19       17.46       15.23     18.57 o 
   1   4  19       17.32        3.44     17.29 o 
  -4   0  20      484.00      494.52     62.65 o 
   2   0  20      308.95      235.33     47.36 o 
  -5   1  20       34.98       55.92     27.41 o 
  -4   1  20        9.37       26.71     20.93 o 
  -3   1  20      189.09      233.83     49.23 o 
  -2   1  20       10.44       -8.20     26.48 o 
   0   1  20        6.43        2.24     30.21 o 
   1   1  20       10.25       -9.70     28.72 o 
   2   1  20      152.54      176.77     46.24 o 
  -5   2  20       16.23       30.95     24.26 o 
  -4   2  20       48.59       26.85     33.56 o 
  -3   2  20       17.70      -23.50     24.61 o 
  -2   2  20      341.61      302.01     36.75 o 
  -1   2  20        3.63       -3.51     21.43 o 
   0   2  20      411.07      584.02     65.26 o 
   1   2  20        0.49        5.59     30.95 o 
   2   2  20      159.55      185.26     47.92 o 
  -4   3  20       17.26       -7.09     30.58 o 
  -3   3  20      249.50      272.46     38.21 o 
  -2   3  20        9.67       17.83     22.67 o 
  -1   3  20      307.80      262.65     37.42 o 
   0   3  20       49.56       61.08     27.80 o 
   1   3  20      242.01      193.10     35.43 o 
  -3   1  21       45.56       81.67     41.02 o 
                                                 
